# Supplementary material for: Diurnal Effects on the Fraction of Fetal Cell‐Free DNA in Maternal Plasma
Source: Prenat Diagn. 2025 Jun 18;45(8):979–87. doi: 10.1002/pd.6836 (PMC12254438; doi:10.1002/pd.6836)
Supplement: Supplementary file 2 — Table S1 [file PD-45-979-s002.xlsx]

## Sheet: Supplemental File 1
Patient	Gestational age (days)	Maternal age (years)	Maternal BMI (kg/m2)	Fetal Fraction (FF)	Time blood draw	Fetal Sex	IVF
1	80	37	25.3666	0.09955	19:50:00	Male	yes
2	88	34	21.6819	0.20907	15:00:00	Female	no
3	107	39	19.433	0.08672	11:00:00	Female	no
4	93	38	22.9819	0.08653	09:30:00	Male	yes
5	92	46	19.0039	0.09667	11:40:00	Male	yes
6	87	31	22.8928	0.14301	14:30:00	Female	no
7	88	37	26.2188	0.09927	15:30:00	Female	no
8	89	36	25.7959	0.09827	09:00:00	Female	no
9	98	31	37.5521	0.06222	16:00:00	Male	yes
10	96	38	22.1453	0.08573	13:00:00	Female	no
11	87	37	20.4152	0.07836	10:30:00	Female	no
12	82	32	23.1084	0.20626	13:20:00	Female	no
13	101	39	19.8347	0.14961	08:00:00	Male	no
14	75	32	22.4059	0.08069	08:10:00	NA	no
15	74	33	21.847	0.14983	17:00:00	Male	no
16	91	37	25.7657	0.06448	11:55:00	Female	no
17	94	40	24.3911	0.08765	14:20:00	Male	no
18	88	32	21.0836	0.22	10:00:00	Female	no
19	77	33	26.1224	0.12973	12:45:00	Male	no
20	70	31	16.7277	0.09728	15:15:00	Female	no
21	93	36	24.3375	0.13754	09:30:00	Female	no
22	107	37	21.551	0.10246	09:01:00	NA	no
23	72	35	23.4889	0.05504	08:33:00	Female	no
24	72	32	25.3906	0.10622	12:38:00	Male	no
25	76	27	25.3086	0.0542	12:17:00	NA	no
26	72	34	30.8596	0.06796	12:00:00	Male	no
27	86	36	20.9366	0.16652	09:40:00	Male	no
28	72	32	20.9107	0.1224	09:25:00	NA	no
29	91	29	20.9572	0.1928	11:30:00	Female	no
30	78	35	22.0581	0.07108	13:30:00	Female	no
31	88	32	20.6193	0.06877	12:15:00	Male	yes
32	76	42	24.841	0.15078	14:30:00	Male	no
33	88	33	21.708	0.12681	09:25:00	Male	no
34	84	34	21.0925	0.12894	10:40:00	Female	no
35	73	36	21.7181	0.12089	12:45:00	Male	no
36	92	40	26.7299	0.06109	11:30:00	Male	no
37	95	33	23.6735	0.10977	08:50:00	Male	no
38	71	31	25.0657	0.08053	13:45:00	Female	no
39	88	36	23.7024	0.10248	10:30:00	Male	no
40	102	44	32.0073	0.07717	10:30:00	Male	no
41	102	41	32.3685	0.08209	10:15:00	NA	no
42	82	34	28.9556	0.08494	08:20:00	Female	no
43	73	32	28.3266	0.06395	08:12:00	Male	no
44	72	34	21.6333	0.06143	08:17:00	Female	no
45	107	44	29.6158	0.07543	08:30:00	NA	no
46	72	32	19.5312	0.13178	10:10:00	Male	no
47	85	30	21.9671	0.12514	17:00:00	Male	no
48	92	32	22.4059	0.1542	16:30:00	Male	no
49	89	37	20.5761	0.17016	11:30:00	Male	yes
50	93	27	19.2672	0.07336	12:30:00	Male	no
51	81	48	26.3702	0.09635	13:00:00	Male	yes
52	95	35	17.5697	0.17138	15:10:00	NA	no
53	87	31	17.5056	0.27451	11:00:00	Male	no
54	86	39	21.0938	0.14227	14:30:00	Male	yes
55	105	36	18.7075	0.14682	08:00:00	NA	no
56	74	33	30.1103	0.05208	10:00:00	Female	no
57	103	38	26.5625	0.11226	14:45:00	Male	no
58	98	42	33.5635	0.12953	14:22:00	Male	no
59	84	32	19.9219	0.1288	13:30:00	Female	no
60	101	36	20.7612	0.0902	14:30:00	Male	no
61	90	33	23.5556	0.13724	09:44:00	Male	no
62	92	35	20.5499	0.07408	08:05:00	Female	no
63	88	42	22.4813	0.17781	17:10:00	Male	no
64	93	38	21.0077	0.07868	13:30:00	NA	no
65	70	33	20.3125	0.06919	19:00:00	Male	no
66	77	24	20.0692	0.11498	16:00:00	Male	no
67	103	37	22.0386	0.08496	09:30:00	NA	no
68	96	35	22.913	0.09648	09:00:00	NA	no
69	87	34	20.1951	0.07473	18:00:00	Male	no
70	96	41	25.9516	0.05498	13:30:00	Male	no
71	81	31	37.8329	0.06798	18:00:00	NA	no
72	90	31	35.0032	0.08836	13:00:00	Female	no
73	75	28	18.9919	0.18319	15:00:00	Male	no
74	93	32	18.7962	0.10816	10:00:00	Female	no
75	91	41	20.3704	0.17806	11:55:00	NA	yes
76	100	33	22.6757	0.06123	07:40:00	NA	no
77	78	33	19.8352	0.13419	13:40:00	Male	no
78	80	40	20.7967	0.1407	12:09:00	Male	no
79	75	30	26.2773	0.05736	11:30:00	NA	no
80	77	33	24.2188	0.13134	11:00:00	Male	no
81	88	29	23.2254	0.15615	09:50:00	Female	no
82	80	35	18.3768	0.14061	09:30:00	Female	no
83	86	34	34.8161	0.08336	10:40:00	Female	no
84	96	34	19.6927	0.1945	11:30:00	Male	no
85	89	40	30.4218	0.08242	10:45:00	Female	yes
86	84	38	29.3848	0.0973	08:45:00	Female	no
87	75	34	19.2672	0.09421	10:27:00	NA	no
88	96	38	23.426	0.16338	11:29:00	NA	no
89	79	30	29.223	0.05282	16:30:00	Female	no
90	84	33	16.955	0.08481	09:15:00	Male	no
91	92	32	36.3281	0.1115	10:30:00	NA	no
92	81	26	22.68	0.10209	10:55:00	NA	no
93	90	30	23.3731	0.11881	11:45:00	Male	no
94	70	37	19.6052	0.08156	11:50:00	Female	no
95	92	28	24.3865	0.12748	13:00:00	Male	yes
96	76	37	23.4602	0.06995	15:00:00	Male	no
97	93	35	26.5731	0.08084	14:15:00	Male	no
98	91	31	38.2653	0.04214	16:00:00	NA	no
99	71	42	26.5377	0.07106	08:30:00	Female	no
100	91	40	21.2585	0.08012	13:20:00	NA	no
101	87	39	22.9441	0.15068	15:00:00	Female	no
102	73	44	36.3281	0.08979	09:30:00	Female	no
103	94	37	40.7712	0.08511	16:00:00	Female	no
104	92	34	21.7993	0.08402	09:50:00	Female	no
105	74	35	26.2188	0.08943	09:40:00	Female	no
106	89	39	20.0617	0.11305	09:10:00	Female	no
107	96	35	22.4913	0.06857	14:00:00	Female	no
108	73	38	21.9713	0.12539	17:40:00	NA	yes
109	82	28	25.1532	0.16511	17:00:00	Female	no
110	90	39	25.9766	0.11658	12:00:00	Female	no
111	81	40	25.3444	0.10097	15:05:00	NA	no
112	90	38	29.7888	0.09015	14:00:00	Male	no
113	84	42	22.6757	0.07968	18:50:00	Male	no
114	81	39	19.9594	0.08672	18:00:00	Male	yes
115	90	34	24.6755	0.1526	16:10:00	Female	no
116	89	45	24.0238	0.12285	17:57:00	Female	no
117	128	34	30.4878	0.05181	15:25:00	Male	no
118	78	33	24.0882	0.11445	09:00:00	Male	no
119	85	39	21.79	0.13986	12:40:00	Female	no
120	92	38	26.9896	0.0798	10:00:00	Male	no
121	85	38	23.2335	0.09161	14:10:00	Female	no
122	71	35	19.9219	0.13697	09:50:00	NA	no
123	81	33	20.4152	0.14633	11:50:00	Female	no
124	79	28	24.3824	0.07579	11:20:00	Female	no
125	96	46	20.9573	0.14844	15:45:00	Female	yes
126	80	36	18.1018	0.145	14:00:00	NA	no
127	100	40	23.833	0.05821	12:30:00	NA	no
128	98	41	21.3382	0.18235	14:30:00	Female	no
129	94	29	25.2595	0.10505	13:10:00	Female	no
130	98	36	24.9108	0.08269	09:45:00	Male	no
131	74	28	20.9573	0.13289	14:42:00	NA	no
132	81	33	23.7228	0.07157	08:48:00	Female	no
133	74	33	24.7721	0.08849	16:10:00	Male	no
134	77	36	23.6226	0.08695	07:40:00	Female	no
135	95	42	25	0.07649	09:50:00	Female	no
136	97	38	24.0882	0.05927	08:30:00	Male	no
137	88	35	26.4463	0.11486	11:45:00	Male	no
138	88	30	21.6296	0.11431	09:00:00	Male	no
139	89	38	32.4074	0.10597	18:00:00	Female	no
140	75	40	29.3575	0.08468	14:30:00	Male	no
141	89	38	20.5499	0.05216	12:30:00	Female	no
142	76	33	22.1003	0.12826	18:00:00	Male	no
143	74	40	21.201	0.08069	08:45:00	Female	no
144	87	43	35.8327	0.06392	12:00:00	Female	no
145	94	39	22.7694	0.13122	16:00:00	Female	no
146	94	28	22.1367	0.11949	10:00:00	Female	no
147	92	31	19.47	0.08373	15:15:00	NA	no
148	73	33	18.7783	0.08738	13:50:00	Male	no
149	88	33	23.2254	0.12575	15:45:00	Male	no
150	87	44	21.2585	0.12551	14:45:00	Male	no
151	85	43	27.3438	0.08518	09:00:00	NA	yes
152	97	30	21.3675	0.15709	20:00:00	Male	no
153	109	37	37.3662	0.17013	08:40:00	Female	no
154	122	35	22.8928	0.09896	08:17:00	NA	no
155	84	40	25.6544	0.13391	10:40:00	Female	yes
156	92	42	23.1834	0.08896	13:30:00	Female	no
157	90	33	20.4152	0.06993	17:00:00	Male	no
158	87	36	22.6562	0.15578	15:30:00	NA	no
159	86	41	23.3091	0.12051	14:00:00	Male	no
160	89	32	19.1001	0.11292	12:00:00	Male	no
161	88	41	33.834	0.0495	17:15:00	NA	yes
162	96	40	23.1837	0.10654	09:00:00	NA	no
163	83	27	25.4327	0.1031	14:20:00	Female	no
164	73	43	23.9188	0.09352	16:30:00	NA	no
165	70	33	24.5329	0.12129	17:30:00	Male	no
166	92	38	22.8625	0.10484	12:00:00	Female	no
167	87	36	24.9649	0.10059	17:30:00	Female	yes
168	86	38	21.3039	0.13779	18:40:00	Female	no
169	72	43	22.6562	0.09885	08:30:00	Male	no
170	155	30	26.0617	0.0849	09:30:00	NA	yes
171	99	36	21.3039	0.12465	08:15:00	Female	no
172	86	35	19.9432	0.10135	09:20:00	Female	no
173	92	41	17.8565	0.13823	11:30:00	Male	no
174	90	32	23.3067	0.10243	12:15:00	Female	yes
175	96	31	20.0319	0.1271	11:50:00	Female	no
176	92	26	31.0547	0.06987	08:22:00	NA	no
177	156	31	23.4586	0.16137	14:13:00	Male	no
178	70	39	22.8625	0.06912	09:35:00	Male	no
179	82	36	23.246	0.11541	10:05:00	Male	no
180	89	35	18.9453	0.16135	18:00:00	Male	no
181	89	36	19.5312	0.10379	07:30:00	Male	no
182	119	39	45.3515	0.06516	19:30:00	Male	no
183	89	43	28.0277	0.09118	18:30:00	Male	no
184	92	31	30.1103	0.15211	08:30:00	Male	no
185	76	36	20.8984	0.07255	06:56:00	Female	no
186	95	43	23.2434	0.16118	09:25:00	NA	no
187	98	38	32.4557	0.07401	11:10:00	Male	no
188	94	39	21.2585	0.07464	10:35:00	Female	no
189	106	40	24.2188	0.13938	09:46:00	Female	yes
190	100	39	21.3578	0.16421	10:30:00	Male	no
191	96	38	28.075	0.14675	09:15:00	Female	no
192	87	40	19.487	0.10628	10:35:00	Female	yes
193	90	42	26.7981	0.09593	08:45:00	NA	no
194	72	48	20.4152	0.11181	08:30:00	Female	no
195	114	40	18.8092	0.12606	08:15:00	Female	no
196	92	29	17.313	0.19655	08:30:00	Female	no
197	107	27	20.8117	0.11613	07:10:00	NA	no
198	91	27	21.3382	0.13143	14:00:00	Female	no
199	92	40	27.852	0.11354	10:35:00	NA	no
200	84	31	25.6896	0.14733	09:30:00	NA	no
201	75	30	31.7519	0.05063	15:30:00	NA	no
202	103	36	23.7228	0.11979	10:10:00	Male	no
203	77	39	26.1752	0.09315	12:40:00	Male	no
204	75	35	23.939	0.11408	13:00:00	Male	no
205	91	39	37.8583	0.05174	18:00:00	NA	no
206	101	37	30.4878	0.07578	08:00:00	NA	no
207	93	35	19.8413	0.08695	10:45:00	Female	no
208	88	41	21.83	0.07253	10:00:00	Female	yes
209	84	39	20.9042	0.07545	11:00:00	Female	no
210	86	20	19.8347	0.06433	07:30:00	Male	no
211	101	38	20.83	0.12531	10:45:00	Female	no
212	94	37	17.5781	0.06714	16:30:00	Male	no
213	99	39	24.977	0.08087	12:00:00	Female	no
214	116	31	22.2222	0.06376	08:10:00	Male	no
215	84	38	27.3356	0.11651	13:00:00	NA	no
216	75	25	19.0311	0.13825	12:00:00	NA	no
217	89	31	23.3355	0.06699	09:25:00	Female	no
218	78	31	25.5937	0.09631	09:35:00	Male	no
219	81	22	21.1927	0.09413	19:00:00	Male	no
220	74	37	26.9274	0.08992	18:00:00	Female	no
221	86	33	20.0692	0.15071	12:20:00	Male	no
222	86	33	28.959	0.14422	12:55:00	Male	no
223	76	37	21.9671	0.125	09:00:00	Female	no
224	77	31	21.1927	0.10423	11:45:00	Male	yes
225	92	41	23.1834	0.09593	18:45:00	Female	no
226	72	35	22.1003	0.06699	12:01:00	Female	no
227	79	32	30.4325	0.07651	15:30:00	Female	no
228	102	32	23.3067	0.13917	12:00:00	Female	no
229	93	28	18.3655	0.17458	13:32:00	Female	yes
230	109	35	21.5451	0.08008	10:50:00	Male	no
231	94	30	24.2701	0.06117	10:30:00	Male	no
232	79	34	24.4646	0.08926	11:30:00	Female	no
233	105	38	19.1358	0.2387	09:40:00	NA	no
234	97	27	24.3141	0.07969	16:00:00	Male	no
235	71	36	21.4533	0.12481	10:00:00	Female	no
236	83	32	36.7188	0.07164	14:30:00	Female	yes
237	82	30	21.2228	0.09656	12:45:00	NA	no
238	90	37	22.5306	0.10078	11:30:00	Male	yes
239	90	36	22.6757	0.0994	11:45:00	Female	yes
240	115	35	33.737	0.17876	17:15:00	Female	no
241	94	31	23.4509	0.10882	15:00:00	NA	no
242	87	34	20.0692	0.1166	11:45:00	Male	no
243	71	39	23.8281	0.06069	09:15:00	Male	no
244	72	27	21.7738	0.07852	20:00:00	Female	no
245	88	33	35.1433	0.08826	14:00:00	Female	no
246	88	37	23.255	0.09588	15:30:00	Male	no
247	82	37	36.1395	0.08844	09:00:00	Female	no
248	82	40	25.2493	0.11291	10:50:00	NA	no
249	110	36	24.673	0.06649	12:00:00	Female	no
250	86	29	26.4915	0.11742	10:40:00	Male	yes
251	99	37	35.1393	0.07134	11:06:00	Male	yes
252	101	36	24.4418	0.08387	09:40:00	Male	no
253	90	39	26.9598	0.05828	08:00:00	Male	yes
254	83	34	35.083	0.07597	09:00:00	NA	no
255	105	37	31.2213	0.07773	09:30:00	Female	yes
256	90	42	20.9042	0.16692	19:00:00	NA	no
257	133	25	23.7954	0.12784	09:00:00	NA	no
258	92	38	22.3863	0.11888	08:00:00	Male	no
259	89	33	21.0938	0.08806	12:40:00	Male	no
260	98	28	18.2899	0.13238	07:00:00	Female	no
261	87	35	26.8136	0.08967	19:55:00	NA	no
262	89	37	21.2585	0.10204	12:50:00	Male	no
263	73	30	21.6441	0.19194	11:45:00	Female	no
264	95	38	34.3351	0.04246	14:25:00	Female	no
265	97	40	24.4473	0.17058	11:15:00	Male	no
266	92	31	25.7785	0.12585	14:00:00	Female	no
267	87	32	20.1951	0.06455	13:00:00	Male	yes
268	78	31	21.2585	0.08737	18:30:00	Female	no
269	142	35	24.2215	0.23897	15:00:00	NA	no
270	83	27	23.5454	0.07958	19:00:00	Female	no
271	75	38	23.1405	0.08322	13:15:00	Female	no
272	144	41	27.3438	0.07434	10:20:00	Female	no
273	100	29	21.2953	0.09356	08:45:00	NA	no
274	86	31	27.31	0.11431	15:00:00	Female	no
275	91	27	25.4366	0.07566	11:30:00	Female	no
276	96	34	18.424	0.12584	18:00:00	Female	no
277	70	27	25.5102	0.08292	11:53:00	Female	no
278	73	38	19.4874	0.12983	11:20:00	NA	no
279	84	30	17.1753	0.19883	12:00:00	Female	no
280	72	33	23.5102	0.06764	09:15:00	Male	no
281	79	34	25.5354	0.08678	15:00:00	Female	yes
282	96	41	17.6471	0.14121	08:15:00	NA	no
283	85	31	38.8209	0.05418	11:00:00	Female	no
284	100	27	27.6361	0.0811	10:00:00	Male	no
285	84	22	35.6055	0.04252	09:00:00	Female	no
286	77	34	19.4674	0.12077	14:00:00	Male	yes
287	88	32	25.2092	0.14002	13:37:00	Female	no
288	84	40	22.9854	0.07675	18:20:00	NA	no
289	92	33	23.8498	0.18977	14:30:00	Male	no
290	81	34	23.255	0.23758	13:15:00	Male	no
291	86	32	21.6713	0.10808	18:45:00	Female	no
292	84	37	28.2828	0.07169	12:00:00	Female	no
293	88	33	21.1073	0.1314	13:45:00	Male	no
294	90	38	22.9481	0.05632	08:50:00	NA	no
295	91	39	35.083	0.07326	09:45:00	NA	no
296	73	39	22.4813	0.06264	09:30:00	Female	no
297	77	37	20.1348	0.11258	15:20:00	Female	no
298	84	31	20.4783	0.08622	13:55:00	Female	no
299	100	39	34.5776	0.06808	11:20:00	NA	no
300	132	33	26.4463	0.11684	12:00:00	NA	no
301	71	36	18.4672	0.09994	08:45:00	NA	no
302	86	35	22.4103	0.15948	12:42:00	Male	no
303	76	36	21.6333	0.12375	12:30:00	Female	no
304	84	34	24.8591	0.13149	10:00:00	Female	no
305	86	33	25.8264	0.07808	13:30:00	Female	no
306	107	39	25.9909	0.05655	10:30:00	Male	yes
307	156	27	24.6755	0.07556	10:30:00	Male	no
308	109	29	24.0238	0.09024	09:40:00	Male	no
309	74	33	18.0324	0.13231	09:00:00	Female	no
310	93	30	24.0672	0.14571	17:30:00	Male	no
311	97	29	23.634	0.16093	11:00:00	Male	no
312	81	31	22.4059	0.07455	09:30:00	Female	no
313	89	36	19.6752	0.09774	16:40:00	Male	yes
314	95	29	22.2975	0.3047	18:30:00	NA	no
315	82	28	17.5926	0.07618	09:00:00	Male	no
316	77	38	28.5483	0.0792	18:25:00	Male	no
317	87	37	24.5243	0.14251	12:00:00	Female	no
318	92	35	20.3074	0.12001	19:30:00	Female	no
319	94	35	22.7903	0.09223	11:25:00	Female	no
320	88	28	21.3039	0.11403	13:00:00	Female	no
321	96	30	28.9062	0.1374	08:00:00	Male	no
322	75	33	21.83	0.10171	16:00:00	NA	no
323	90	33	35.8342	0.07423	19:00:00	Male	no
324	85	31	29.7608	0.08377	18:25:00	Male	no
325	89	40	24.9108	0.09254	14:45:00	Female	no
326	92	29	21.551	0.08574	13:00:00	Female	no
327	142	34	26.5021	0.07559	08:00:00	NA	no
328	128	33	28.699	0.06928	10:00:00	NA	no
329	71	35	21.3839	0.05899	15:08:00	NA	no
330	102	34	25.9701	0.07668	06:50:00	Female	no
331	87	31	23.7954	0.11085	11:19:00	NA	no
332	110	25	28.2828	0.10203	11:30:00	Male	no
333	88	36	23.0546	0.12101	12:00:00	Male	no
334	87	40	22.46	0.08903	14:36:00	Male	no
335	95	30	21.2803	0.1709	08:30:00	Male	no
336	92	34	19.487	0.08862	12:15:00	Female	no
337	73	29	29.668	0.11305	10:45:00	NA	no
338	92	29	22.5466	0.105	12:30:00	Male	no
339	89	34	20.4491	0.08472	17:00:00	Male	no
340	87	35	26.8923	0.11316	12:10:00	Female	no
341	84	35	21.5139	0.09897	18:00:00	Male	no
342	91	41	20.1092	0.13678	11:00:00	Female	no
343	76	33	26.0276	0.0959	10:00:00	Male	no
344	99	40	28.0277	0.08702	19:05:00	Male	no
345	86	40	26.2976	0.06996	09:20:00	Female	no
346	99	30	32.4444	0.09095	07:40:00	NA	no
347	86	37	26.4915	0.12388	11:00:00	Male	no
348	90	33	23.2254	0.15733	14:10:00	Male	no
349	121	40	26.2222	0.10217	14:45:00	Male	no
350	113	33	19.5312	0.0997	16:54:00	Male	no
351	86	33	22.8529	0.13126	15:00:00	Female	no
352	84	38	34.049	0.07967	08:30:00	NA	no
353	84	41	23.3844	0.07625	18:40:00	NA	no
354	87	34	26.9274	0.13392	11:30:00	NA	no
355	72	22	19.3821	0.12523	09:00:00	Male	no
356	99	39	31.2452	0.10677	13:45:00	Male	no
357	85	34	19.257	0.20484	11:30:00	Female	no
358	88	36	18.4425	0.19497	09:15:00	Male	no
359	108	34	19.9573	0.15351	09:35:00	Male	no
360	97	29	31.2488	0.08777	10:25:00	Male	no
361	93	29	20.5693	0.11321	11:15:00	Female	no
362	83	36	20.4152	0.05609	11:20:00	Female	no
363	91	40	20.7008	0.1753	13:45:00	NA	no
364	155	35	21.1073	0.09874	14:00:00	NA	no
365	78	40	19.487	0.10624	15:40:00	Male	no
366	92	34	29.7265	0.05782	10:00:00	Male	no
367	83	31	20.0184	0.12655	13:30:00	Female	no
368	93	37	20.0474	0.14656	18:13:00	Male	no
369	80	30	21.048	0.13284	08:30:00	Female	no
370	80	34	25.6373	0.08856	15:00:00	Male	no
371	87	37	20.5499	0.26287	18:00:00	Female	no
372	88	38	31.3146	0.07245	10:30:00	NA	no
373	95	35	29.7211	0.09671	13:30:00	Male	no
374	96	39	34.2504	0.06539	12:10:00	NA	no
375	104	26	39.2943	0.17051	09:25:00	Female	no
376	94	29	32.7246	0.07105	09:15:00	Male	no
377	92	38	23.6095	0.17988	08:45:00	Female	no
378	85	28	20.1956	0.10085	11:22:00	Female	no
379	83	31	18.7721	0.15949	15:00:00	Female	no
380	81	39	27.31	0.1034	13:40:00	Male	no
381	73	35	23.0469	0.1302	13:00:00	NA	no
382	86	51	24.6097	0.10044	10:30:00	NA	yes
383	73	31	27.8159	0.07289	12:00:00	NA	no
384	73	39	20.9042	0.15987	10:10:00	NA	yes
385	73	41	24.8585	0.09683	10:30:00	Female	no
386	76	41	19.8765	0.09844	12:30:00	Female	no
387	81	35	20.1956	0.16595	11:25:00	Male	no
388	112	36	34.8944	0.06228	10:00:00	Female	no
389	94	42	35.5114	0.06877	11:15:00	NA	yes
390	101	44	23.1084	0.12868	11:00:00	Male	no
391	90	32	19.3502	0.07236	11:20:00	Male	yes
392	87	32	23.0469	0.10554	10:45:00	Male	no
393	92	36	20.1956	0.16384	10:15:00	Male	no
394	78	35	25.9516	0.13404	10:50:00	Male	no
395	97	41	23.9293	0.12819	12:55:00	Male	no
396	71	43	27.5482	0.08883	12:00:00	Male	no
397	81	38	25.8806	0.12205	14:00:00	Male	no
398	86	36	21.4533	0.07451	13:45:00	Male	no
399	75	37	23.597	0.19224	12:25:00	Male	no
400	78	42	23.5615	0.16127	10:20:00	Female	yes
401	90	38	27.4756	0.15271	16:30:00	NA	no
402	86	38	21.83	0.24828	12:30:00	Female	no
403	84	26	25.4694	0.10911	09:40:00	Male	no
404	92	32	27.2469	0.15568	10:00:00	NA	no
405	89	35	25.2163	0.08687	12:20:00	Female	yes
406	86	29	18.9292	0.2336	14:50:00	Male	no
407	89	32	22.2656	0.13501	13:00:00	Male	no
408	88	39	33.4252	0.0907	17:00:00	Female	no
409	78	37	21.8776	0.08364	16:00:00	Female	yes
410	92	27	32.3232	0.10014	14:05:00	Female	no
411	71	38	27.5391	0.08033	13:15:00	Female	no
412	89	33	28.1321	0.10602	09:00:00	Female	no
413	80	27	19.3205	0.15376	16:00:00	Female	no
414	91	43	18.3391	0.20734	11:00:00	Female	no
415	87	27	20.3223	0.08793	14:45:00	Male	no
416	90	29	22.2063	0.17611	09:00:00	Male	no
417	71	30	18.1449	0.13896	12:05:00	Male	yes
418	90	35	22.5309	0.1754	15:45:00	Male	no
419	91	35	23.5294	0.07845	11:30:00	Female	no
420	82	37	33.4124	0.13761	09:30:00	Female	no
421	83	40	22.4996	0.12497	10:00:00	Male	yes
422	89	28	35.6082	0.07596	18:05:00	Male	no
423	84	31	26.7299	0.07005	11:15:00	Female	no
424	78	21	24.8016	0.08079	08:00:00	NA	no
425	86	32	21.3599	0.10755	10:30:00	Male	no
426	90	39	21.3578	0.09334	11:13:00	Female	no
427	90	30	23.3011	0.12231	10:50:00	Male	no
428	89	42	22.2063	0.1696	09:35:00	Female	no
429	83	33	35.3212	0.08484	19:30:00	Female	no
430	95	32	24.4473	0.10468	17:15:00	Female	no
431	88	43	19.1406	0.08968	11:00:00	Male	no
432	91	26	23.7387	0.19098	16:00:00	Male	no
433	95	30	18.7328	0.0633	12:00:00	Female	yes
434	85	35	23.4586	0.0672	11:45:00	Male	no
435	82	34	21.8776	0.19761	19:00:00	Female	yes
436	84	32	22.8571	0.11387	11:00:00	Female	no
437	148	34	22.0581	0.19788	18:10:00	Male	no
438	88	34	30.3673	0.06442	12:40:00	Female	no
439	82	33	21.7738	0.11076	16:50:00	Female	no
440	71	30	20.7008	0.13988	14:05:00	Male	no
441	111	24	20.7031	0.0982	18:30:00	Male	no
442	79	33	26.1752	0.09274	18:00:00	Male	no
443	90	35	27.7551	0.13029	09:42:00	Male	no
444	90	34	28.2828	0.0806	17:30:00	Male	no
445	94	26	22.3214	0.07813	07:00:00	NA	no
446	76	33	20.2812	0.17746	10:00:00	NA	no
447	86	31	35.9963	0.07369	19:05:00	NA	no
448	95	35	25.2174	0.10925	13:50:00	Female	no
449	92	32	29.0533	0.07161	15:30:00	Male	no
450	91	23	22.6562	0.12197	17:30:00	Female	no
451	87	28	24.0238	0.17159	12:10:00	Female	no
452	95	32	31.5886	0.08505	07:05:00	Male	no
453	83	29	23.7253	0.12212	08:30:00	NA	no
454	88	36	30.4152	0.09135	17:57:00	NA	no
455	74	31	23.8754	0.06073	14:15:00	NA	no
456	84	31	20.8209	0.15224	18:45:00	NA	no
457	84	43	20.9366	0.12801	12:00:00	Female	yes
458	84	36	24.623	0.10446	13:00:00	NA	yes
459	88	37	27.4691	0.10671	10:40:00	Female	yes
460	87	41	20.0796	0.13135	12:50:00	Male	no
461	95	36	20.5191	0.17075	16:20:00	NA	no
462	79	33	20.0692	0.07734	08:14:00	Male	no
463	91	31	27.8159	0.1374	09:40:00	Male	no
464	87	41	24.3824	0.1287	19:00:00	NA	no
465	97	36	28.3937	0.10504	20:15:00	Female	no
466	74	31	23.5304	0.10218	08:00:00	Female	no
467	76	40	20.5499	0.13124	08:10:00	Male	no
468	85	30	20.8209	0.05396	08:10:00	Female	no
469	90	30	18.5911	0.23926	12:30:00	Female	no
470	85	32	20.83	0.10372	11:15:00	Female	no
471	87	39	20.9042	0.20538	10:20:00	Male	no
472	93	28	23.7812	0.12339	11:55:00	Male	no
473	77	32	20.1995	0.09487	18:25:00	Male	no
474	102	42	30.8112	0.0996	11:40:00	Male	no
475	85	34	24.281	0.11376	08:30:00	Male	yes
476	70	27	23.1473	0.09797	18:00:00	Male	no
477	84	30	20.202	0.20174	14:00:00	Female	no
478	93	39	33.8741	0.11354	11:00:00	Female	no
479	79	25	20.7612	0.16888	09:00:00	Male	no
480	79	36	30.854	0.06135	10:40:00	Female	no
481	93	29	20.7612	0.08022	11:00:00	Female	no
482	83	35	23.0518	0.12748	15:10:00	Male	no
483	91	46	26.9598	0.12794	14:30:00	Female	no
484	88	35	20.061	0.1095	15:50:00	Female	yes
485	110	29	25.2092	0.06925	09:23:00	Female	no
486	94	31	20.7612	0.11825	18:20:00	Female	no
487	105	38	25.2595	0.11248	19:30:00	Male	no
488	93	39	21.5139	0.1827	19:40:00	Male	no
489	90	34	19.7232	0.08988	12:00:00	Male	no
490	90	39	23.0518	0.12102	09:45:00	Male	no
491	92	42	32.872	0.09923	11:15:00	Female	no
492	111	41	22.4323	0.12412	09:20:00	Female	no
493	111	41	29.7143	0.05709	08:05:00	NA	no
494	72	36	37.2245	0.05045	12:45:00	Female	no
495	80	31	22.4766	0.07585	13:30:00	Male	no
496	93	27	22.8625	0.15674	18:00:00	Female	no
497	102	35	21.5645	0.17097	13:05:00	Female	no
498	100	25	18.5911	0.08091	13:30:00	NA	no
499	88	34	22.4913	0.12546	10:45:00	Male	no
500	82	43	23.7954	0.17613	10:00:00	NA	yes
501	94	37	20.5688	0.15792	09:10:00	Female	no
502	87	33	30.0914	0.08146	08:00:00	Male	no
503	95	38	20.0692	0.19164	13:30:00	Male	no
504	87	34	18.7783	0.15281	10:40:00	NA	no
505	81	38	24.8163	0.17054	18:45:00	Male	yes
506	86	35	29.3333	0.10796	13:10:00	Female	yes
507	93	32	20.4152	0.19669	10:30:00	Male	no
508	89	37	20.1951	0.23053	09:05:00	Female	no
509	97	38	23.1473	0.13688	08:05:00	NA	no
510	74	32	25.4581	0.09711	08:00:00	NA	no
511	86	38	24.4418	0.12156	13:00:00	Male	no
512	87	34	27.7323	0.06861	17:30:00	Male	no
513	91	31	18.8189	0.06837	13:10:00	Male	no
514	95	40	26.8406	0.11979	09:00:00	Female	no
515	93	27	20.7031	0.11868	08:00:00	Male	no
516	96	39	21.1073	0.11754	10:00:00	Female	no
517	75	39	30.4688	0.08334	10:00:00	Male	no
518	85	35	23.044	0.11255	10:55:00	Female	no
519	83	29	31.3917	0.0819	14:30:00	Female	no
520	89	25	26.9531	0.16858	13:00:00	Female	no
521	92	30	21.7079	0.09744	11:00:00	Male	no
522	86	41	25.6055	0.11155	15:00:00	Female	yes
523	93	27	21.6713	0.07945	17:45:00	Female	no
524	94	40	30.7174	0.06416	19:00:00	Female	no
525	75	30	30.0838	0.09757	12:52:00	NA	no
526	84	35	24.1672	0.06518	13:00:00	Female	no
527	87	34	20.3125	0.15565	13:00:00	Female	yes
528	84	32	19.0311	0.13055	16:00:00	Female	no
529	86	28	23.2254	0.19136	15:00:00	Female	no
530	83	31	21.8549	0.14618	14:10:00	Female	no
531	82	35	20.1956	0.13996	12:55:00	Male	no
532	85	35	20.6575	0.11151	17:00:00	Female	no
533	91	33	20.6852	0.10434	19:00:00	Male	no
534	105	37	31.7418	0.05035	09:30:00	Female	no
535	92	26	19.052	0.10571	10:50:00	Male	no
536	94	27	26.1752	0.07664	12:45:00	Male	no
537	103	49	37.0356	0.09543	13:55:00	Female	yes
538	75	35	28.9811	0.11517	14:40:00	Female	no
539	83	33	26.7229	0.08046	08:50:00	Male	no
540	95	23	20.7967	0.12017	16:35:00	Female	no
541	103	42	19.8413	0.15615	09:00:00	Female	no
542	90	27	22.4059	0.14279	13:15:00	Female	no
543	78	34	20.6193	0.11065	08:20:00	NA	no
544	84	37	27.7767	0.1593	11:35:00	Female	no
545	91	37	23.3747	0.15416	15:05:00	Male	no
546	89	30	19.9184	0.17076	12:00:00	Female	no
547	88	35	20.148	0.07117	12:15:00	Female	no
548	91	29	26.0617	0.09086	10:30:00	Female	no
549	91	38	22.8624	0.11538	13:10:00	Female	no
550	85	33	23.8895	0.08952	12:00:00	Female	no
551	85	42	24.2188	0.11083	13:00:00	Female	yes
552	91	26	21.1927	0.14043	17:00:00	Female	no
553	102	26	32.6992	0.1401	10:30:00	Male	no
554	87	36	22.8374	0.09758	12:20:00	Female	no
555	78	32	21.9525	0.11583	13:47:00	NA	no
556	84	34	24.5675	0.06862	13:30:00	Male	no
557	72	35	26.1224	0.08926	15:00:00	Male	no
558	99	36	30.0433	0.06536	19:30:00	Male	no
559	100	39	21.3878	0.11426	13:25:00	NA	no
560	101	34	24.4261	0.11318	12:50:00	Female	no
561	87	27	23.6244	0.16292	10:20:00	Female	no
562	87	43	24.1672	0.19577	10:20:00	NA	no
563	93	37	22.6757	0.10956	08:00:00	Male	yes
564	85	39	18.6851	0.1368	09:45:00	Male	no
565	75	33	22.231	0.08964	10:15:00	Male	no
566	88	42	30.4832	0.10261	11:36:00	Male	no
567	94	29	20.8117	0.19658	10:50:00	Male	no
568	89	32	27.5134	0.08557	13:45:00	Male	no
569	86	33	26.1719	0.20443	09:30:00	Female	no
570	87	38	29.7442	0.09834	10:35:00	Male	no
571	143	26	18.8268	0.15832	08:20:00	Male	no
572	94	39	25.9095	0.11792	09:35:00	Male	no
573	94	40	31.0547	0.17635	11:15:00	Male	yes
574	72	26	26.079	0.16419	11:55:00	NA	no
575	74	30	21.6713	0.10558	12:00:00	Female	no
576	89	27	30.4832	0.1626	15:30:00	Female	no
577	85	36	21.0938	0.13722	08:16:00	Female	no
578	77	38	23.04	0.12394	16:00:00	Male	no
579	89	33	20.0773	0.18068	19:15:00	Male	no
580	86	29	20.9321	0.11354	11:20:00	Female	no
581	85	41	18.3933	0.1719	09:00:00	Male	no
582	84	29	25.6489	0.07845	09:40:00	NA	no
583	78	34	21.2031	0.14899	17:00:00	Female	no
584	73	34	19.6927	0.11954	11:00:00	NA	yes
585	73	36	22.8329	0.13486	11:00:00	Male	no
586	77	37	20.9366	0.07534	13:30:00	Male	yes
587	84	42	32.526	0.07929	12:50:00	Female	no
588	73	38	24.1288	0.12792	11:00:00	Female	no
589	92	35	20.4382	0.11631	17:10:00	Male	no
590	92	40	23.4375	0.1447	12:25:00	Male	no
591	100	34	19.3792	0.13211	10:00:00	Male	no
592	92	39	21.4844	0.09936	10:00:00	Male	no
593	92	36	17.9688	0.097	10:00:00	Male	yes
594	99	36	20.5693	0.12542	16:21:00	Female	no
595	82	34	19.6072	0.16494	09:31:00	Male	no
596	86	38	19.9573	0.12208	12:00:00	Male	no
597	84	42	28.9619	0.06525	10:00:00	Male	no
598	89	35	23.8751	0.08989	16:00:00	Male	no
599	109	38	20.6852	0.12112	12:00:00	Female	no
600	200	35	25.8478	0.18601	09:00:00	NA	no
601	90	31	17.7154	0.19155	13:00:00	Female	no
602	91	40	22.3863	0.07958	13:00:00	Male	no
603	90	34	20.061	0.10558	13:00:00	Female	no
604	103	36	24.4473	0.10361	10:35:00	Male	no
605	78	33	24.6181	0.08739	11:13:00	Male	no
606	90	24	25.3934	0.13437	16:00:00	NA	no
607	84	32	23.7387	0.13428	10:00:00	NA	no
608	76	39	22.4082	0.14913	09:45:00	Male	no
609	76	27	26.7094	0.16162	08:30:00	Male	no
610	121	31	24.3824	0.17181	12:50:00	Male	no
611	79	43	19.6927	0.12173	18:20:00	NA	yes
612	82	34	21.7365	0.10136	12:50:00	Female	no
613	85	30	20.9321	0.21432	11:00:00	Female	no
614	80	29	29.685	0.12318	09:00:00	Male	no
615	93	31	23.1247	0.10099	10:45:00	Male	no
616	100	30	20.3816	0.17863	17:15:00	Male	no
617	82	27	20.4491	0.15387	12:40:00	Female	no
618	97	41	27.2509	0.07111	12:00:00	Female	yes
619	90	34	22.8374	0.14779	11:15:00	Male	yes
620	90	46	33.4622	0.0776	16:30:00	Male	no
621	84	40	24.977	0.05706	18:00:00	NA	no
622	78	34	23.8751	0.11833	10:30:00	Male	no
623	88	37	23.5479	0.15949	13:45:00	Male	no
624	85	31	21.1073	0.12537	10:50:00	Male	no
625	88	32	20.0692	0.18562	13:00:00	NA	no
626	85	38	24.2424	0.159	12:30:00	Male	no
627	81	28	20.7612	0.1332	11:20:00	Female	no
628	80	35	23.5883	0.17851	13:45:00	Male	no
629	80	33	24.8016	0.14027	10:40:00	Male	no
630	83	35	22.4813	0.12995	10:40:00	Male	no
631	78	32	21.2953	0.13258	08:55:00	Female	no
632	93	41	32.872	0.10323	08:00:00	NA	no
633	83	39	18.7328	0.12365	15:00:00	Female	no
634	95	45	21.83	0.09695	09:00:00	Male	no
635	74	31	29.7578	0.12264	19:45:00	Male	yes
636	86	33	23.8087	0.12934	13:30:00	Female	no
637	88	31	22.0384	0.15337	09:30:00	Male	no
638	99	39	25	0.10209	16:00:00	Male	no
639	78	28	21.5349	0.1153	07:00:00	Male	no
640	95	34	24.3865	0.16861	09:40:00	Male	no
641	82	36	18.1662	0.14058	10:45:00	Male	yes
642	93	41	29.4174	0.11544	19:15:00	Female	yes
643	84	38	22.231	0.13751	18:30:00	Male	no
644	95	38	27.3438	0.14798	18:45:00	Male	no
645	73	31	19.3772	0.11075	09:10:00	Female	no
646	81	41	25.9701	0.1293	17:35:00	Female	no
647	71	36	20.7967	0.16605	15:45:00	Male	no
648	77	38	25.9146	0.08857	16:50:00	Male	no
649	85	33	22.8329	0.13327	14:15:00	Female	no
650	73	43	27.0416	0.11964	15:00:00	Female	no
651	90	40	17.9282	0.24657	14:08:00	Male	no
652	88	34	22.9412	0.21496	18:45:00	Female	yes
653	82	41	21.0612	0.08548	14:30:00	Male	yes
654	89	29	24.6548	0.0874	16:00:00	Female	no
655	77	37	20.8209	0.10433	17:00:00	Male	no
656	98	34	20.3244	0.13084	17:25:00	Male	no
657	94	34	29.3724	0.09093	08:30:00	Male	no
658	98	32	19.9432	0.09799	08:50:00	Male	no
659	83	37	31.0979	0.07499	11:00:00	NA	yes
660	85	38	23.6614	0.12683	12:00:00	Male	no
661	92	38	27.3356	0.10858	13:45:00	Male	no
662	90	35	24.6097	0.11922	08:00:00	NA	no
663	85	39	19.433	0.14597	16:00:00	NA	no
664	89	33	21.6041	0.22618	12:00:00	Male	no
665	91	32	21.4844	0.10131	15:00:00	Male	no
666	158	37	22.913	0.102	12:14:00	NA	no
667	154	40	26.3656	0.12424	08:00:00	NA	yes
668	88	40	23.5294	0.14193	12:45:00	Male	no
669	92	37	17.7458	0.19147	08:20:00	Female	no
670	84	35	24.539	0.09167	08:50:00	Female	no
671	74	43	21.7079	0.09113	11:00:00	Male	no
672	96	36	23.4375	0.09994	10:00:00	NA	no
673	73	34	21.4536	0.08429	07:00:00	Male	no
674	72	40	22.4088	0.10618	14:15:00	Female	no
675	78	35	25.9088	0.05714	08:45:00	NA	no
676	90	31	19.6072	0.19372	13:10:00	Male	no
677	96	38	33.705	0.07617	09:00:00	Male	no
678	86	39	23.634	0.12629	10:00:00	Male	no
679	81	36	20.6575	0.11716	15:30:00	Female	no
680	75	35	23.7387	0.08931	17:30:00	Female	no
681	79	31	27.1809	0.08161	11:45:00	Female	no
682	87	34	27.0051	0.1377	13:15:00	Male	no
683	88	37	19.721	0.13387	09:20:00	Female	no
684	92	41	23.4236	0.09032	10:50:00	Male	no
685	79	31	22.7682	0.14179	17:30:00	Male	no
686	87	30	20.0773	0.15711	10:50:00	Female	no
687	127	32	24.1588	0.18145	11:12:00	Male	no
688	75	30	22.3772	0.13816	14:42:00	Female	no
689	86	32	27.8293	0.15172	15:00:00	Female	no
690	106	35	23.5078	0.16676	18:40:00	Female	no
691	91	33	24.2424	0.15291	16:00:00	Female	no
692	86	26	27.6361	0.09529	16:20:00	Female	no
693	75	27	32.9796	0.08467	17:00:00	Female	no
694	88	29	23.8754	0.10443	09:50:00	Female	no
695	84	35	24.6094	0.1051	14:10:00	Female	no
696	89	33	24.2215	0.11661	12:30:00	Male	no
697	77	40	25.9043	0.06805	09:00:00	NA	yes
698	89	30	26.1224	0.141	13:20:00	NA	no
699	94	41	28.3737	0.05736	13:25:00	Female	no
700	75	32	25.9701	0.08888	18:30:00	Male	no
701	89	31	33.91	0.06261	16:00:00	Male	no
702	92	36	34.2811	0.06845	08:20:00	Female	no
703	103	31	25.4028	0.08551	07:30:00	NA	no
704	84	32	27.0716	0.09761	11:40:00	Female	no
705	75	30	21.7647	0.11067	09:30:00	Male	yes
706	82	39	25.7117	0.18057	16:00:00	Female	no
707	89	39	26.7036	0.06859	16:10:00	Female	no
708	96	36	39.3503	0.07859	08:45:00	Female	no
709	85	38	31.0979	0.13647	15:40:00	Female	no
710	85	38	20.4382	0.12162	13:01:00	Female	no
711	70	43	29.1363	0.0855	08:05:00	NA	no
712	99	37	19.487	0.07626	09:00:00	Male	no
713	108	41	22.9591	0.12767	11:10:00	Female	no
714	91	38	25	0.10183	11:35:00	NA	no
715	72	37	24.1588	0.1184	10:55:00	Female	no
716	78	36	21.7784	0.12746	12:00:00	Female	no
717	86	36	25.3906	0.11397	14:20:00	Male	no
718	104	35	33.8972	0.09975	07:15:00	NA	yes
719	88	26	20.8086	0.09366	13:25:00	Female	no
720	94	36	23.255	0.15204	10:30:00	Female	no
721	84	37	26.4236	0.1204	08:30:00	Female	no
722	92	32	21.3382	0.11967	18:00:00	Male	no
723	86	32	20.984	0.14851	08:45:00	Female	no
724	86	35	22.4982	0.1236	12:00:00	Male	no
725	117	37	17.1563	0.20225	12:33:00	Male	no
726	86	25	20.9077	0.15796	16:00:00	Female	no
727	74	31	18.8189	0.14947	17:15:00	Female	no
728	84	31	38.2812	0.08766	16:00:00	NA	no
729	82	28	26.5731	0.14055	13:00:00	Male	no
730	81	39	20.4491	0.08181	11:00:00	Male	no
731	90	39	23.7954	0.16547	11:00:00	Male	no
732	78	33	21.7555	0.14665	12:15:00	Female	no
733	87	37	22.231	0.08118	13:00:00	Male	no
734	85	34	21.2306	0.14957	18:00:00	Male	no
735	88	34	24.0569	0.05925	16:25:00	Female	no
736	85	35	18.8189	0.14321	12:30:00	Female	no
737	76	38	24.3911	0.09483	13:50:00	Male	no
738	75	34	25.4028	0.12428	10:40:00	Female	no
739	96	30	23.4586	0.10701	10:25:00	Female	no
740	95	37	22.231	0.16073	11:00:00	Male	no
741	126	43	22.4082	0.12342	14:15:00	Male	no
742	92	26	27.6361	0.14436	11:50:00	Male	no
743	95	30	25.7117	0.1814	11:15:00	Male	no
744	87	38	21.9671	0.07545	18:00:00	Male	no
745	86	35	25.5937	0.08309	12:00:00	Male	yes
746	77	34	25.4028	0.10882	18:15:00	Male	no
747	71	32	27.376	0.17628	19:30:00	Female	yes
748	101	35	29.4118	0.13098	10:07:00	NA	no
749	81	36	25.7117	0.09748	10:40:00	Male	no
750	85	32	24.6951	0.12451	11:30:00	Female	no
751	84	30	22.1453	0.07104	09:30:00	Female	no
752	92	43	25.3155	0.06771	14:03:00	NA	no
753	73	41	19.6641	0.16175	12:30:00	Female	no
754	82	32	19.8413	0.16228	18:00:00	Female	no
755	88	33	25.528	0.10166	09:00:00	Female	no
756	85	31	23.1434	0.08132	10:40:00	Female	no
757	83	39	27.6217	0.08643	09:30:00	Male	no
758	73	35	22.231	0.07613	13:45:00	Male	no
759	93	36	41.7969	0.0739	13:45:00	Female	no
760	72	28	23.7118	0.14931	09:45:00	Male	no
761	73	36	21.551	0.0931	11:30:00	Female	no
762	94	38	25.0341	0.18267	14:00:00	Male	no
763	104	36	38.3906	0.09757	14:30:00	Female	no
764	89	42	20.2449	0.11001	13:10:00	NA	no
765	90	31	20.83	0.16396	19:50:00	NA	no
766	90	41	27.6817	0.13894	19:00:00	NA	no
767	86	42	25	0.09638	12:20:00	NA	no
768	89	34	19.9184	0.13255	16:20:00	Female	no
769	93	37	27.31	0.07311	18:40:00	Female	no
770	97	31	24.4646	0.14444	16:30:00	Female	yes
771	96	27	20.7967	0.09667	13:30:00	Male	yes
772	90	33	20.4152	0.11662	12:35:00	Female	no
773	84	33	21.2228	0.16243	16:10:00	Male	no
774	107	30	30.4867	0.05423	13:30:00	NA	yes
775	148	40	29.7339	0.06803	19:00:00	Female	no
776	101	28	20.6193	0.08529	19:20:00	NA	no
777	87	31	25.6055	0.20758	10:45:00	Male	no
778	91	28	24.6097	0.08793	08:35:00	NA	no
779	87	37	25.0399	0.10386	13:00:00	NA	no
780	76	42	19.8413	0.08147	09:57:00	NA	no
781	93	25	34.5776	0.09036	12:00:00	Male	no
782	84	38	24.2123	0.10459	14:15:00	Female	no
783	92	33	26.6728	0.11364	09:30:00	Male	no
784	83	34	22.1367	0.17833	18:20:00	Female	no
785	91	35	20.4382	0.10713	17:15:00	Male	no
786	83	31	24.9649	0.12999	14:00:00	Male	no
787	91	33	19.0311	0.08099	19:15:00	Female	no
788	71	29	25.0173	0.1021	15:30:00	Female	no
789	85	36	33.305	0.08867	12:15:00	Female	no
790	86	33	26.0933	0.14907	11:30:00	Female	no
791	101	33	20.4382	0.18659	17:00:00	Male	no
792	127	46	29.7578	0.10266	11:01:00	Female	no
793	163	33	32.5327	0.13766	08:30:00	NA	no
794	70	41	20.0474	0.12819	12:00:00	Female	yes
795	88	33	22.9481	0.17956	12:55:00	Male	no
796	99	35	22.7583	0.14876	10:30:00	Male	no
797	87	42	24.977	0.10353	13:15:00	Male	no
798	88	35	22.9591	0.11202	19:30:00	Male	no
799	95	36	20.0692	0.14132	11:40:00	NA	no
800	135	37	26.1752	0.0545	10:30:00	Male	no
801	101	40	32.6531	0.09287	11:15:00	Female	no
802	79	37	20.4152	0.13218	14:40:00	Male	no
803	95	40	19.4932	0.07101	09:35:00	Male	no
804	77	34	24.3046	0.11142	15:42:00	Male	no
805	85	33	21.8187	0.11764	17:25:00	NA	no
806	94	35	31.6263	0.15548	11:00:00	Female	no
807	86	37	19.7133	0.17391	15:20:00	Male	no
808	89	30	28.578	0.15157	12:45:00	Female	no
809	90	26	25.5937	0.15231	19:00:00	Female	no
810	90	42	22.4913	0.07882	14:30:00	Male	no
811	85	31	20.2524	0.12857	12:30:00	Male	no
812	89	39	21.7993	0.1226	13:00:00	Male	no
813	70	31	18.8889	0.1118	13:00:00	Female	no
814	90	38	20.8307	0.12416	13:00:00	Male	no
815	99	35	31.1951	0.08416	14:20:00	Male	no
816	90	29	30.181	0.08006	12:25:00	Male	no
817	83	36	23.1473	0.08337	10:30:00	Female	yes
818	89	32	37.223	0.06889	16:35:00	Female	no
819	88	27	22.5466	0.1585	12:45:00	Male	no
820	86	30	32.5619	0.07072	13:15:00	Male	no
821	78	38	25.7117	0.21613	18:00:00	NA	yes
822	86	30	19.3792	0.15936	14:45:00	Male	no
823	75	39	22.3214	0.19264	18:30:00	Female	no
824	141	28	29.7578	0.14279	15:30:00	NA	no
825	86	39	20.2449	0.09124	09:45:00	Male	no
826	83	34	36.4799	0.08516	12:15:00	Male	no
827	92	29	19.8347	0.15973	11:15:00	Male	no
828	80	43	22.6757	0.08427	12:35:00	Male	yes
829	89	34	20.4491	0.0969	13:00:00	NA	no
830	94	35	23.6203	0.15315	12:40:00	Female	no
831	89	25	21.7181	0.14452	12:45:00	Female	no
832	80	32	24.6097	0.09284	10:26:00	Female	no
833	73	33	18.9619	0.12946	17:00:00	Male	no
834	98	31	24.2424	0.17682	09:31:00	NA	no
835	92	33	25.2363	0.11284	08:00:00	Female	yes
836	140	28	23.9869	0.08816	10:07:00	NA	no
837	81	36	29.9688	0.07688	09:00:00	Female	no
838	88	37	24.1588	0.08666	09:45:00	Male	no
839	83	40	27.2509	0.09231	08:45:00	Female	no
840	84	30	26.2346	0.07843	09:30:00	Male	no
841	84	35	19.8413	0.14146	19:00:00	Male	no
842	99	44	21.4619	0.18527	17:10:00	Male	no
843	89	31	20.4246	0.18763	14:55:00	Male	no
844	92	30	31.1419	0.08976	13:30:00	Female	no
845	83	37	21.0772	0.12608	13:45:00	NA	no
846	93	34	25.3906	0.13725	15:30:00	NA	no
847	108	26	18.424	0.08619	10:00:00	Male	no
848	85	35	27.4589	0.14083	11:10:00	Female	no
849	89	42	28.0899	0.08481	09:50:00	Female	no
850	92	28	30.9304	0.05158	16:43:00	NA	no
851	90	38	20.8117	0.14151	19:00:00	Male	no
852	86	32	22.2291	0.159	17:00:00	Male	yes
853	86	30	27.143	0.08594	12:20:00	Male	no
854	88	28	24.0238	0.08271	15:20:00	Female	no
855	93	27	21.8776	0.09355	09:45:00	Female	no
856	89	41	17.0088	0.14032	14:30:00	Female	yes
857	92	43	40.0368	0.06649	14:50:00	Female	no
858	90	40	34.2561	0.09697	14:10:00	NA	no
859	86	35	21.5657	0.12142	19:00:00	NA	no
860	82	31	22.4913	0.13337	12:10:00	Male	no
861	94	30	27.2173	0.11755	10:40:00	Male	no
862	90	30	23.7812	0.12926	10:35:00	Female	no
863	89	36	19.7055	0.16421	10:00:00	Female	no
864	84	31	30.5662	0.1291	10:00:00	Female	no
865	98	34	23.7228	0.15996	14:30:00	NA	no
866	86	33	23.3067	0.15592	15:15:00	Female	no
867	105	38	24.1633	0.05897	13:55:00	Female	yes
868	104	35	24.0346	0.1061	11:15:00	Female	no
869	84	35	22.7833	0.09389	14:00:00	Female	no
870	84	34	27.31	0.13797	17:10:00	Female	no
871	91	37	19.5682	0.11934	17:30:00	Male	yes
872	87	35	19.9219	0.13505	18:16:00	NA	no
873	92	38	24.0882	0.20561	16:45:00	Male	no
874	90	37	20.9366	0.13102	13:00:00	Female	no
875	86	42	22.4323	0.08639	13:30:00	Male	no
876	89	30	20.3816	0.15777	19:00:00	NA	no
877	96	38	22.3435	0.10759	12:00:00	Female	no
878	81	31	17.4776	0.1678	17:45:00	Female	no
879	93	38	28.125	0.09139	11:10:00	Male	no
880	88	28	25.0173	0.08283	16:15:00	Male	no
881	95	39	36.1323	0.08379	08:00:00	NA	no
882	111	42	23.1129	0.11643	08:00:00	Male	no
883	75	38	25.6544	0.07995	10:55:00	NA	no
884	89	34	19.3337	0.11558	11:45:00	Female	no
885	84	31	24.4389	0.14221	17:05:00	NA	no
886	89	35	25.8645	0.17297	10:00:00	Male	no
887	92	35	32.3689	0.13422	09:45:00	Female	no
888	84	36	22.6474	0.14011	10:00:00	Male	no
889	92	30	23.8754	0.19617	09:30:00	Female	no
890	81	27	35.1541	0.07901	11:00:00	Female	no
891	88	36	20.0155	0.09774	09:45:00	Male	no
892	92	33	19.9184	0.14809	11:40:00	Female	no
893	92	23	19.721	0.10916	13:00:00	Female	no
894	102	36	25.8065	0.1389	10:00:00	NA	no
895	72	31	21.7181	0.11331	12:05:00	Female	no
896	88	38	22.0386	0.11588	12:40:00	Male	no
897	88	38	22.2656	0.08986	10:30:00	Male	no
898	94	33	23.2254	0.12617	08:30:00	Female	no
899	94	34	23.255	0.18229	17:15:00	NA	no
900	76	39	29.4118	0.11293	09:40:00	NA	no
901	151	34	25.8946	0.10018	09:15:00	Female	no
902	89	32	22.9481	0.17628	13:50:00	Male	no
903	119	40	24.6914	0.12505	12:40:00	Male	no
904	96	31	21.7993	0.1919	16:45:00	Male	no
905	81	31	22.3863	0.20601	14:30:00	Female	no
906	80	31	25.1486	0.18318	11:00:00	Female	no
907	150	35	25.4028	0.26847	18:00:00	Male	no
908	92	32	34.4496	0.1105	11:45:00	Female	no
909	87	35	23.4236	0.1826	10:40:00	Female	no
910	95	37	26.6749	0.12007	14:20:00	Male	no
911	93	32	26.2596	0.11723	11:30:00	Male	no
912	87	38	22.8374	0.13434	15:20:00	Male	no
913	83	44	18.8707	0.1476	14:05:00	Female	no
914	86	30	20.5986	0.12208	11:00:00	Male	no
915	93	29	26.3465	0.13496	17:00:00	Female	no
916	99	34	27.7177	0.07678	13:00:00	Female	no
917	73	35	29.2969	0.09937	14:00:00	Male	no
918	83	34	22.9767	0.12616	16:00:00	Male	no
919	86	38	21.2306	0.12482	17:20:00	NA	no
920	96	29	25.8264	0.13184	09:00:00	Female	no
921	94	26	31.6032	0.10522	11:30:00	Male	no
922	87	32	20.202	0.22253	10:50:00	Male	no
923	89	37	20.9573	0.14879	15:00:00	Female	no
924	90	33	22.8625	0.21104	18:00:00	Female	no
925	88	31	20.7157	0.15323	18:40:00	Female	no
926	87	31	28.1969	0.14177	17:50:00	Male	no
927	90	35	20.5499	0.14452	14:30:00	NA	no
928	91	31	21.5625	0.14058	13:30:00	Male	no
929	81	39	38.3664	0.06996	08:00:00	NA	no
930	80	30	30.8185	0.11656	12:00:00	Male	no
931	103	44	30.4705	0.09642	10:10:00	Female	no
932	108	26	23.3234	0.15153	09:15:00	Female	no
933	85	33	21.2263	0.1066	11:30:00	NA	no
934	95	32	19.1327	0.13634	12:00:00	Male	no
935	73	28	18.4265	0.14774	11:00:00	Male	no
936	97	31	29.4029	0.12164	08:30:00	Male	no
937	97	33	23.7118	0.12045	13:40:00	Male	no
938	88	29	20.4491	0.16354	09:10:00	Female	no
939	90	40	22.7615	0.07406	13:00:00	Female	no
940	91	34	26.0375	0.17273	09:40:00	Female	no
941	149	38	26.2188	0.09527	08:30:00	NA	no
942	83	34	24.6094	0.16641	10:35:00	Male	no
943	76	31	20.5693	0.14223	07:00:00	Female	no
944	89	35	21.3839	0.09114	10:55:00	Male	no
945	91	34	22.1443	0.18456	11:00:00	NA	no
946	83	31	20.9042	0.13684	12:00:00	NA	no
947	96	29	25.3906	0.08522	15:30:00	Female	no
948	112	42	26.7698	0.13101	14:30:00	Female	no
949	90	36	25.7812	0.08626	12:50:00	NA	no
950	86	32	23.3887	0.19094	16:00:00	Female	no
951	86	24	26.8923	0.09549	17:45:00	Female	no
952	99	30	24.6904	0.21336	15:30:00	NA	no
953	155	24	32.0312	0.10459	13:00:00	Female	no
954	91	35	22.2041	0.13008	11:30:00	Male	yes
955	96	29	21.3068	0.12714	08:40:00	Female	no
956	104	37	23.1834	0.20749	17:00:00	Male	no
957	74	26	21.048	0.14475	18:15:00	Female	no
958	99	34	26.9531	0.14051	17:00:00	Female	no
959	112	29	21.4533	0.1204	10:05:00	Male	no
960	97	31	28.6689	0.13063	11:00:00	Female	no
961	85	32	25.1559	0.16697	13:45:00	Male	no
962	91	34	30.2992	0.10145	08:30:00	Female	no
963	91	32	25.1486	0.11757	15:35:00	Male	no
964	90	34	21.2953	0.15008	18:10:00	Male	no
965	99	38	21.2306	0.09202	09:30:00	NA	no
966	88	30	19.9481	0.15322	11:30:00	Male	no
967	169	33	22.6757	0.21485	13:55:00	NA	no
968	143	33	21.2585	0.22261	10:40:00	NA	no
969	93	36	26.4463	0.13753	13:40:00	NA	no
970	85	33	20.1956	0.16654	10:55:00	Female	no
971	81	31	19.0877	0.13829	08:15:00	NA	no
972	88	35	21.1203	0.16032	10:15:00	Female	no
973	86	34	22.5827	0.18886	17:40:00	Female	no
974	85	32	25.0762	0.12823	11:00:00	NA	no
975	89	36	25.3714	0.10632	13:30:00	Male	no
976	90	33	25.3906	0.14869	14:50:00	Female	no
977	94	37	24.9199	0.13453	17:50:00	Male	no
978	99	32	24.9649	0.09937	08:00:00	NA	no
979	90	36	20.0288	0.21103	11:35:00	NA	no
980	96	24	26.3656	0.14815	09:25:00	Male	no
981	85	34	20.9366	0.10389	12:15:00	Male	no
982	92	32	27.4756	0.15136	09:45:00	Female	yes
983	80	35	24.5243	0.08837	13:50:00	Female	no
984	86	35	27.4348	0.09908	11:15:00	NA	no
985	96	30	23.1247	0.12969	09:40:00	Female	no
986	86	35	22.4059	0.11801	10:30:00	Male	no
987	71	32	34.1986	0.07902	10:30:00	Female	no
988	90	33	17.284	0.11254	08:00:00	NA	yes
989	90	32	19.0311	0.10693	13:00:00	Female	no
990	88	39	22.231	0.10547	14:15:00	Male	no
991	94	35	21.5139	0.18982	14:30:00	NA	no
992	78	34	27.5482	0.19465	09:50:00	NA	no
993	92	34	25.9701	0.08076	08:50:00	NA	no
994	91	32	27.7367	0.07445	09:05:00	NA	no
995	90	36	25.3934	0.17021	09:50:00	Female	no
996	90	24	21.9076	0.18001	10:45:00	Female	no
997	87	41	20.6575	0.10364	10:35:00	Male	no
998	73	30	33.2031	0.08358	07:00:00	Male	no
999	75	31	20.7031	0.25693	09:05:00	Female	no
1000	90	42	23.8751	0.12638	18:05:00	Male	no
1001	88	30	26.6436	0.10107	16:40:00	Female	yes
1002	88	33	28.2426	0.08909	14:10:00	Male	no
1003	83	42	23.8751	0.1632	09:00:00	Female	no
1004	73	32	20.8889	0.14823	11:00:00	Female	no
1005	100	39	22.4082	0.16527	15:25:00	Male	no
1006	107	32	18.4661	0.09857	08:40:00	NA	no
1007	95	35	23.0518	0.13973	09:00:00	Female	no
1008	86	31	25.0762	0.15031	09:00:00	Male	no
1009	84	37	26.2336	0.16271	15:10:00	Male	no
1010	113	32	24.1115	0.14463	18:50:00	Female	no
1011	103	28	23.3887	0.11578	15:30:00	Male	no
1012	89	34	22.8571	0.15753	12:00:00	Male	yes
1013	88	29	23.1206	0.09056	11:10:00	NA	no
1014	76	31	21.1927	0.12141	09:30:00	Male	no
1015	86	37	18.6214	0.12589	18:45:00	NA	no
1016	71	39	20.7612	0.09002	08:20:00	Male	no
1017	91	27	32.526	0.06905	13:05:00	Female	no
1018	94	37	24.5409	0.14697	16:14:00	Male	no
1019	84	40	15.7038	0.10021	15:00:00	Male	no
1020	77	36	22.0604	0.12272	11:00:00	Female	no
1021	87	34	21.3039	0.09557	15:00:00	Male	no
1022	92	37	33.0237	0.08516	08:00:00	Female	no
1023	94	41	22.3133	0.09098	11:25:00	Female	no
1024	97	40	19.9594	0.07627	14:35:00	Male	no
1025	154	32	29.7578	0.156	14:20:00	Female	no
1026	85	30	44.6429	0.08731	12:00:00	Female	no
1027	108	37	24.977	0.21889	13:50:00	NA	no
1028	92	35	22.0581	0.1091	08:20:00	Female	no
1029	74	27	24.2787	0.15808	10:30:00	NA	no
1030	91	37	21.4844	0.1416	11:20:00	Male	no
1031	87	34	30.863	0.16344	16:30:00	Female	yes
1032	79	30	22.9591	0.12859	14:00:00	Female	no
1033	116	31	30.4218	0.06789	09:00:00	Male	no
1034	98	31	25.5937	0.14633	09:30:00	Male	no
1035	85	35	18.6851	0.12567	10:15:00	Female	no
1036	85	36	27.1809	0.12028	11:10:00	Female	no
1037	84	28	31.0204	0.10966	10:20:00	Male	no
1038	89	42	37.4656	0.08083	10:15:00	Male	no
1039	95	38	27.0416	0.1138	09:50:00	Male	no
1040	99	37	18.9555	0.17651	09:25:00	Male	no
1041	95	28	26.0617	0.07309	08:35:00	Male	no
1042	74	31	20.0692	0.13859	09:50:00	Female	no
1043	92	33	19.5918	0.18489	09:00:00	NA	no
1044	86	38	22.3094	0.13154	09:00:00	Male	no
1045	88	36	31.7739	0.07852	10:00:00	Female	no
1046	91	36	23.0954	0.15359	15:40:00	Male	no
1047	76	31	20.9366	0.12993	17:10:00	Male	no
1048	87	32	27.4348	0.07889	16:15:00	Male	no
1049	91	35	22.8624	0.10175	14:00:00	Female	no
1050	100	36	23.8754	0.11085	07:40:00	Female	no
1051	90	37	28.3604	0.12644	15:30:00	Male	no
1052	94	30	22.3435	0.15091	17:50:00	Male	no
1053	119	43	34.0136	0.12003	16:45:00	Female	no
1054	77	33	23.4509	0.08063	09:50:00	Male	no
1055	99	33	27.2509	0.11266	13:20:00	NA	no
1056	93	40	25.5132	0.07428	17:55:00	Male	no
1057	71	37	23.7024	0.10072	12:30:00	Female	no
1058	101	26	20.7612	0.14165	18:44:00	Female	no
1059	73	40	35.7012	0.13168	18:06:00	Male	no
1060	98	36	24.6094	0.0877	13:15:00	NA	no
1061	92	44	25.2174	0.09307	17:20:00	Female	no
1062	84	31	24.169	0.1536	16:00:00	Female	yes
1063	82	30	32.5964	0.06012	18:00:00	Male	no
1064	88	29	19.2277	0.13958	16:46:00	Male	no
1065	85	29	19.3213	0.11535	11:00:00	Male	no
1066	96	24	23.7387	0.10775	08:50:00	Male	no
1067	87	32	25.3906	0.0879	13:15:00	Male	no
1068	85	31	31.8339	0.14479	18:40:00	Female	no
1069	86	28	19.7777	0.1337	10:20:00	Female	no
1070	103	37	17.7557	0.09936	10:30:00	NA	no
1071	84	40	22.3094	0.09798	11:15:00	Female	no
1072	86	35	20.2812	0.10287	17:15:00	NA	no
1073	90	29	22.3757	0.08668	16:30:00	Male	no
1074	150	36	24.9199	0.1185	08:40:00	NA	no
1075	93	34	29.3575	0.07779	07:30:00	Female	no
1076	76	34	19.8177	0.09163	09:15:00	Male	yes
1077	94	35	31.9311	0.1013	16:15:00	NA	no
1078	91	29	26.7299	0.16428	12:10:00	Female	no
1079	92	29	34.3679	0.07214	09:00:00	Male	no
1080	131	55	33.2031	0.06815	11:30:00	Female	yes
1081	97	31	19.8141	0.05595	09:10:00	Female	no
1082	94	35	20.4294	0.13323	09:25:00	Male	no
1083	79	31	27.4756	0.12618	07:00:00	Male	no
1084	90	31	30.4132	0.09864	11:00:00	Male	no
1085	88	38	23.8754	0.08646	17:40:00	NA	yes
1086	95	38	24.3025	0.08623	13:45:00	NA	no
1087	91	33	16.8962	0.19384	15:45:00	Male	no
1088	92	33	21.9525	0.19875	09:00:00	Female	no
1089	85	36	20.4152	0.10339	12:30:00	Female	no
1090	95	35	22.3094	0.13022	18:00:00	Male	no
1091	89	37	19.7222	0.13175	13:00:00	Female	no
1092	82	31	20.889	0.19169	19:30:00	Female	no
1093	91	32	29.7619	0.13265	10:00:00	Female	no
1094	99	41	21.0772	0.11772	13:30:00	Male	no
1095	82	30	21.3599	0.12974	13:10:00	Male	no
1096	84	30	39.9146	0.09102	12:15:00	Male	no
1097	92	44	22.1453	0.13443	16:45:00	Male	yes
1098	83	33	33.7495	0.10804	11:20:00	Male	no
1099	92	39	26.0276	0.12971	17:45:00	Female	no
1100	85	41	21.9713	0.13492	10:00:00	Male	no
1101	82	26	31.8339	0.14494	11:00:00	Male	no
1102	89	36	28.0078	0.10448	15:40:00	NA	no
1103	89	33	25.3906	0.18779	19:00:00	Male	no
1104	87	37	26.0197	0.15476	09:17:00	Male	no
1105	88	37	17.1875	0.17534	09:25:00	Female	no
1106	88	38	20.5499	0.14809	08:30:00	Male	no
1107	83	36	19.8418	0.08958	18:20:00	Female	no
1108	77	40	18.6453	0.22117	19:30:00	Male	no
1109	94	28	25.3853	0.08456	08:30:00	Female	no
1110	87	32	21.2585	0.16325	15:00:00	Male	no
1111	91	40	27.5312	0.07119	10:45:00	Male	yes
1112	85	37	22.4323	0.12928	09:20:00	Male	yes
1113	85	34	20.5191	0.13872	16:00:00	Male	no
1114	75	32	19.5717	0.09557	18:45:00	Male	no
1115	85	42	31.25	0.12234	19:30:00	Male	no
1116	91	36	22.8374	0.10071	16:30:00	Male	no
1117	92	30	21.2953	0.1329	13:10:00	Male	no
1118	100	29	19.487	0.1328	10:30:00	Male	no
1119	93	33	25.2595	0.08994	11:00:00	Male	no
1120	85	37	21.3039	0.12086	11:20:00	Male	no
1121	130	33	23.5078	0.10505	09:15:00	Female	no
1122	94	35	31.0979	0.09369	10:15:00	NA	no
1123	84	32	28.3737	0.06849	11:00:00	Male	no
1124	106	26	25.2826	0.14507	12:40:00	Female	no
1125	92	36	20.6575	0.15729	16:10:00	Male	no
1126	85	37	17.5064	0.22973	10:00:00	Male	no
1127	90	38	25.5937	0.12629	09:45:00	Male	no
1128	92	31	19.257	0.07063	08:45:00	NA	no
1129	73	27	24.539	0.10059	12:59:00	Male	no
1130	89	34	21.6441	0.12072	10:00:00	Male	no
1131	82	35	21.7993	0.08524	18:55:00	Female	no
1132	82	35	24.623	0.111	12:20:00	Male	no
1133	88	30	20.8209	0.1171	16:26:00	Male	no
1134	93	30	24.2123	0.10263	10:30:00	Male	no
1135	115	43	25.8645	0.10896	10:00:00	Female	no
1136	91	37	22.5827	0.12432	10:30:00	Male	no
1137	84	37	27.7551	0.1719	13:00:00	Male	no
1138	92	38	27.5873	0.17595	15:00:00	Male	no
1139	88	36	22.4913	0.13729	10:30:00	Female	no
1140	88	28	21.7993	0.09759	11:15:00	Female	no
1141	94	51	21.1927	0.0582	11:00:00	Male	yes
1142	89	32	29.7442	0.07838	12:50:00	Male	no
1143	89	31	21.3039	0.12362	10:00:00	Female	no
1144	88	41	26.7949	0.0734	12:00:00	Female	no
1145	84	26	23.0518	0.2051	08:15:00	Female	no
1146	80	33	24.2424	0.13523	09:00:00	Female	no
1147	81	34	23.1834	0.08974	16:30:00	Male	no
1148	98	40	21.3578	0.13373	14:30:00	Female	no
1149	75	42	19.7133	0.08615	13:50:00	NA	no
1150	89	38	28.0082	0.1015	08:14:00	NA	no
1151	76	39	27.5134	0.10966	10:15:00	Female	no
1152	90	43	23.1481	0.07362	13:00:00	Female	no
1153	95	33	21.0772	0.10518	13:30:00	NA	no
1154	88	44	40.3912	0.05634	11:30:00	Male	no
1155	71	36	32.7186	0.08155	14:00:00	Male	no
1156	94	40	25.1808	0.09677	11:00:00	Female	no
1157	98	32	22.3214	0.07918	11:10:00	Female	no
1158	92	42	27.1416	0.06925	10:20:00	Female	yes
1159	90	41	25.3155	0.09425	09:15:00	Female	yes
1160	89	40	22.0581	0.12287	10:55:00	NA	no
1161	94	40	21.6333	0.12689	09:35:00	Male	no
1162	94	33	21.6128	0.09628	13:15:00	Female	no
1163	76	35	22.1003	0.10885	07:30:00	Female	no
1164	82	28	21.0077	0.15406	15:20:00	Male	no
1165	144	30	24.5675	0.07209	11:30:00	NA	no
1166	86	35	33.7465	0.07314	10:20:00	Female	no
1167	95	39	25.3287	0.05837	19:15:00	NA	no
1168	93	32	23.7387	0.08079	11:40:00	Male	no
1169	79	38	21.8724	0.07274	12:30:00	Male	no
1170	100	32	19.2277	0.12216	12:00:00	Female	yes
1171	79	32	24.977	0.15532	17:30:00	Male	no
1172	93	30	22.3863	0.12873	15:20:00	Male	no
1173	96	30	22.0317	0.08287	08:25:00	NA	no
1174	95	33	24.3824	0.14474	17:00:00	NA	no
1175	95	34	25	0.08977	07:50:00	NA	no
1176	75	30	22.46	0.06928	15:00:00	Male	no
1177	87	33	20.9573	0.0867	14:00:00	Female	no
1178	99	38	23.0469	0.09087	16:00:00	Male	no
1179	89	28	19.8347	0.1779	09:07:00	Male	no
1180	86	41	19.2425	0.11967	13:00:00	Male	no
1181	93	31	21.2585	0.08856	16:20:00	Female	no
1182	83	42	21.6333	0.08385	18:30:00	Male	no
1183	99	36	26.7755	0.09781	11:30:00	Male	no
1184	91	37	21.6713	0.16397	13:10:00	Male	no
1185	101	29	23.939	0.20827	16:25:00	Female	no
1186	84	28	19.4674	0.10605	11:00:00	Female	no
1187	84	28	22.0386	0.07106	12:00:00	Female	no
1188	92	39	25.5593	0.13807	12:50:00	NA	no
1189	80	31	30.7958	0.10347	15:00:00	NA	no
1190	78	31	24.3375	0.12464	08:00:00	Female	no
1191	85	32	22.7204	0.13198	10:00:00	Male	no
1192	86	35	22.4323	0.14497	13:40:00	Female	no
1193	86	41	29.7619	0.05325	09:15:00	NA	no
1194	87	37	21.5139	0.12517	14:45:00	Male	no
1195	92	40	23.8751	0.13233	15:40:00	Female	no
1196	85	41	20.1796	0.11491	08:20:00	Male	yes
1197	100	36	22.9885	0.06098	14:38:00	NA	no
1198	102	30	33.5938	0.09701	10:40:00	Male	no
1199	83	40	26.3656	0.0871	17:15:00	Female	no
1200	87	42	29.7609	0.10771	12:20:00	Male	no
1201	80	33	22.4913	0.06391	11:00:00	Male	no
1202	89	34	20.7612	0.10419	11:00:00	Male	no
1203	73	35	27.4286	0.09194	12:50:00	NA	no
1204	85	33	27.7551	0.08724	11:30:00	Female	no
1205	83	35	23.1206	0.12441	12:00:00	Male	no
1206	91	33	23.7118	0.13121	08:00:00	Female	no
1207	86	32	24.093	0.08266	09:20:00	NA	yes
1208	97	32	26.8544	0.05572	08:18:00	NA	no
1209	86	30	20.5151	0.12806	14:00:00	Female	yes
1210	90	39	21.4844	0.12383	10:20:00	Female	no
1211	91	29	20.0474	0.06526	15:50:00	Female	no
1212	81	33	21.1927	0.15985	15:00:00	NA	no
1213	85	42	23.0332	0.1144	13:45:00	Female	no
1214	97	25	21.3039	0.11953	09:00:00	Male	no
1215	93	30	29.7527	0.08657	11:10:00	Female	yes
1216	86	38	21.7555	0.11298	12:06:00	Male	no
1217	87	36	22.8624	0.16865	10:25:00	Female	no
1218	76	33	18.992	0.18034	12:20:00	Male	no
1219	97	35	20.9366	0.15226	09:45:00	Male	no
1220	88	40	22.4913	0.15379	08:30:00	Female	no
1221	75	36	27.4286	0.09915	07:00:00	Female	no
1222	101	36	21.3578	0.19122	10:40:00	Female	no
1223	87	42	24.9135	0.08678	10:30:00	Male	no
1224	103	41	35.2617	0.0565	10:00:00	Male	no
1225	144	33	23.8751	0.15326	15:50:00	NA	no
1226	84	32	22.4082	0.12375	13:45:00	Female	no
1227	90	31	28.3266	0.12365	10:40:00	Female	no
1228	97	26	24.1572	0.09441	07:35:00	NA	no
1229	94	36	23.4586	0.07437	09:20:00	NA	no
1230	89	32	22.2291	0.15984	15:00:00	Male	no
1231	93	43	26.449	0.14395	19:15:00	Male	no
1232	96	37	26.5731	0.09619	17:40:00	Female	no
1233	83	43	30.2978	0.07085	13:40:00	Male	no
1234	87	36	24.8016	0.14782	09:20:00	Female	no
1235	94	42	36.5087	0.08692	12:05:00	Male	no
1236	97	34	24.8163	0.12921	16:45:00	NA	no
1237	88	36	17.8465	0.25959	18:26:00	Female	no
1238	93	42	24.677	0.07705	07:40:00	Female	no
1239	88	31	18.7962	0.17392	14:15:00	Female	no
1240	87	34	21.4691	0.10521	17:30:00	NA	no
1241	106	39	19.9481	0.1422	18:40:00	NA	no
1242	82	31	23.5883	0.15993	11:15:00	Female	no
1243	86	42	20.5289	0.08385	16:30:00	NA	no
1244	87	31	26.2336	0.11546	09:45:00	Male	no
1245	92	37	22.2291	0.12096	10:00:00	NA	no
1246	70	28	24.0569	0.08684	11:00:00	Female	yes
1247	92	26	23.3355	0.14443	19:00:00	Male	no
1248	79	37	24.0055	0.1472	19:15:00	Male	no
1249	75	31	21.6955	0.14521	09:40:00	NA	no
1250	78	32	22.7078	0.10271	08:10:00	NA	no
1251	74	35	26.0276	0.06595	11:40:00	Male	no
1252	82	34	22.7933	0.10524	12:40:00	Female	no
1253	82	33	23.7812	0.10984	09:40:00	Male	no
1254	79	36	27.6817	0.1436	10:50:00	Male	no
1255	90	33	27.3797	0.09204	14:00:00	Female	no
1256	85	37	23.1837	0.2794	10:40:00	Female	no
1257	85	37	32.872	0.06896	15:40:00	Female	yes
1258	87	33	20.679	0.08162	11:10:00	Male	no
1259	99	35	19.1001	0.14211	12:15:00	NA	no
1260	95	32	27.1416	0.12899	07:30:00	Female	no
1261	139	37	24.1115	0.12811	12:20:00	NA	no
1262	98	32	35.4308	0.10075	18:00:00	Female	no
1263	71	34	20.0941	0.16215	19:00:00	Male	no
1264	97	40	23.1834	0.10325	12:30:00	Male	no
1265	85	37	18.4965	0.11604	12:20:00	Male	no
1266	86	41	21.6128	0.15158	11:34:00	Male	yes
1267	98	36	27.5312	0.10418	11:20:00	NA	no
1268	83	33	22.7732	0.10679	14:30:00	Male	no
1269	84	34	27.6817	0.08472	13:30:00	Male	yes
1270	82	36	21.2953	0.11017	17:00:00	Female	no
1271	109	26	24.3046	0.06946	07:30:00	NA	no
1272	88	36	27.9155	0.07026	12:00:00	Female	no
1273	97	43	20.0692	0.11816	13:25:00	Female	no
1274	89	37	20.5693	0.0979	10:45:00	Female	no
1275	104	36	19.1516	0.14589	14:05:00	Female	no
1276	85	26	28.9844	0.0765	10:00:00	Male	no
1277	88	33	24.6097	0.0943	09:25:00	Female	no
1278	89	34	19.9481	0.18843	18:00:00	Male	no
1279	77	34	22.9481	0.11706	14:45:00	Male	no
1280	91	38	30.4498	0.13078	18:00:00	Male	no
1281	90	28	24.858	0.08542	08:30:00	NA	no
1282	87	32	20.2449	0.11218	08:30:00	Male	no
1283	89	23	23.4375	0.15739	16:00:00	Male	no
1284	91	22	29.8186	0.08578	10:30:00	NA	no
1285	86	30	33.2274	0.13983	14:50:00	NA	no
1286	82	29	25	0.0852	10:46:00	Female	no
1287	125	34	26.2626	0.08513	12:00:00	Male	no
1288	95	37	22.8571	0.11378	17:30:00	Male	no
1289	90	31	23.6244	0.07394	13:00:00	Male	no
1290	89	31	25.1559	0.10552	10:25:00	Male	yes
1291	89	35	21.9899	0.12087	15:00:00	Female	no
1292	83	28	21.7776	0.09198	10:40:00	Male	no
1293	83	37	23.7954	0.0965	09:15:00	Male	no
1294	76	29	19.1327	0.14463	10:55:00	Male	no
1295	74	32	23.9869	0.09096	11:25:00	NA	no
1296	84	32	20.9877	0.11239	13:45:00	Female	no
1297	94	33	23.6614	0.12949	16:25:00	NA	no
1298	96	34	26.8122	0.14827	17:40:00	Female	no
1299	87	41	20.3125	0.14055	14:01:00	Male	no
1300	71	38	29.6665	0.09582	08:15:00	NA	no
1301	75	32	31.3469	0.05811	18:00:00	Male	yes
1302	78	44	17.6471	0.18018	10:23:00	Female	no
1303	98	35	37.5924	0.07064	09:45:00	Male	no
1304	87	33	29.7056	0.09185	10:55:00	Male	no
1305	75	36	29.7609	0.08491	16:00:00	Female	no
1306	85	39	20.9566	0.1661	09:30:00	Male	no
1307	71	34	34.3351	0.06968	07:00:00	Male	no
1308	95	33	23.2335	0.10009	11:25:00	Male	no
1309	92	46	30.4705	0.11111	10:25:00	Female	no
1310	96	36	25.1532	0.12561	09:20:00	Female	no
1311	80	33	22.3214	0.08208	12:30:00	Male	no
1312	78	35	23.03	0.10027	09:28:00	NA	no
1313	80	30	19.3078	0.14378	09:47:00	Female	no
1314	73	25	21.4844	0.09355	09:05:00	NA	no
1315	70	29	23.4906	0.11781	18:00:00	NA	no
1316	101	35	28.699	0.07727	10:27:00	Male	no
1317	92	33	19.9573	0.11595	10:00:00	NA	no
1318	86	36	20.5499	0.12248	09:50:00	Male	no
1319	95	42	27.4348	0.13682	09:30:00	Male	no
1320	88	42	36.3281	0.10261	13:00:00	NA	no
1321	90	32	20.5191	0.20442	09:40:00	Male	no
1322	95	33	21.875	0.12163	13:45:00	Female	no
1323	88	34	22.4082	0.1248	13:00:00	Male	no
1324	81	32	31.2394	0.12309	13:30:00	Male	no
1325	90	29	24.539	0.12488	18:45:00	NA	no
1326	86	34	40.1384	0.06605	10:00:00	Female	no
1327	86	26	32.0073	0.09256	11:15:00	Female	no
1328	94	36	26.4463	0.17596	15:00:00	Male	no
1329	90	33	23.1834	0.1093	17:40:00	NA	yes
1330	94	36	22.2291	0.18102	12:15:00	Female	yes
1331	88	36	25.462	0.12841	12:30:00	Male	no
1332	88	40	21.1765	0.18026	09:00:00	Male	no
1333	87	30	22.0386	0.11548	18:20:00	Female	no
1334	94	34	22.4323	0.14999	13:25:00	Female	no
1335	84	37	18.7328	0.16072	10:20:00	Male	no
1336	97	42	27.8352	0.12401	11:00:00	NA	no
1337	81	24	22.7583	0.10986	08:00:00	Female	no
1338	93	41	22.4996	0.07651	10:00:00	Female	no
1339	80	39	19.4453	0.26363	12:45:00	Female	no
1340	89	31	20.898	0.1129	19:30:00	Male	no
1341	84	31	34.5271	0.09035	10:31:00	Female	no
1342	84	42	27.8159	0.08806	20:00:00	Female	no
1343	85	35	34.4335	0.06645	14:50:00	Male	no
1344	93	39	20.1348	0.34098	18:45:00	Male	no
1345	156	29	24.1633	0.09607	08:00:00	NA	no
1346	83	31	20.0796	0.10599	12:40:00	Female	yes
1347	87	33	18.2066	0.08389	09:40:00	Male	no
1348	81	34	23.5294	0.12847	09:38:00	Male	no
1349	98	40	19.1327	0.11551	11:20:00	Male	no
1350	93	32	24.9108	0.17515	16:50:00	Male	no
1351	80	37	18.6095	0.18638	14:00:00	NA	no
1352	86	36	22.3182	0.11144	14:00:00	Female	no
1353	83	28	21.7555	0.12293	12:50:00	NA	no
1354	97	35	33.5744	0.1185	12:40:00	Female	no
1355	97	37	22.921	0.10357	08:00:00	Female	no
1356	86	42	23.8281	0.16091	12:56:00	Male	yes
1357	91	37	38.4243	0.05435	11:00:00	Male	no
1358	79	31	21.6713	0.09795	10:00:00	Female	no
1359	88	33	24.8016	0.10165	12:00:00	Male	yes
1360	94	42	19.0311	0.13126	14:00:00	Male	yes
1361	96	36	24.539	0.12678	13:45:00	NA	no
1362	91	40	18.8189	0.13959	14:00:00	Male	no
1363	98	40	32.0399	0.13698	10:00:00	Male	no
1364	91	21	20.5693	0.13921	17:00:00	NA	no
1365	87	30	26.9204	0.08432	08:30:00	Female	no
1366	82	41	19.7232	0.12671	10:00:00	Female	no
1367	92	34	22.8374	0.15859	13:00:00	Female	no
1368	78	28	19.7239	0.13779	10:05:00	NA	no
1369	74	33	20.8325	0.11775	09:00:00	Male	no
1370	93	35	22.9481	0.16539	12:15:00	Female	no
1371	98	39	24.0238	0.14041	13:15:00	Female	no
1372	104	36	23.3377	0.06399	08:10:00	NA	no
1373	91	38	20.3383	0.11665	14:00:00	NA	no
1374	95	36	20.6193	0.16666	18:00:00	Male	no
1375	110	41	26.1619	0.12066	13:10:00	Female	no
1376	139	18	19.7239	0.1699	14:00:00	Female	no
1377	82	32	26.8544	0.15007	10:45:00	Female	no
1378	90	31	24.3046	0.14755	11:00:00	Male	no
1379	90	41	24.3046	0.09986	11:00:00	Female	no
1380	92	31	22.0317	0.14589	11:40:00	Male	no
1381	88	36	22.2291	0.1494	16:10:00	Female	no
1382	90	37	24.9108	0.06784	14:40:00	Female	no
1383	86	35	22.5896	0.0783	12:20:00	NA	no
1384	86	32	31.2488	0.10581	13:15:00	Male	no
1385	78	33	22.6474	0.14263	19:00:00	NA	no
1386	77	49	19.1406	0.07371	19:20:00	Male	yes
1387	74	31	21.1412	0.09771	16:20:00	Female	no
1388	93	37	24.1672	0.09345	10:15:00	Male	no
1389	73	34	24.0569	0.09461	09:09:00	Female	no
1390	87	36	21.6333	0.20699	19:30:00	NA	no
1391	87	37	23.2748	0.1336	16:30:00	NA	no
1392	87	32	22.8571	0.08149	15:15:00	Female	no
1393	99	38	35.9184	0.09088	10:00:00	Female	yes
1394	92	30	24.4473	0.10686	09:35:00	Male	no
1395	89	41	23.7228	0.17801	15:00:00	Male	no
1396	100	36	31.0477	0.06917	09:30:00	Female	no
1397	103	33	22.3082	0.13047	09:30:00	Male	no
1398	100	35	24.5089	0.20125	10:45:00	Female	no
1399	100	43	27.1416	0.11219	17:30:00	NA	yes
1400	88	35	27.3982	0.07742	16:00:00	Female	no
1401	87	36	18.4302	0.16215	18:30:00	Male	no
1402	77	37	22.4059	0.11095	14:10:00	NA	yes
1403	90	45	26.7755	0.08102	12:15:00	Female	no
1404	79	36	22.1367	0.13298	10:45:00	Female	no
1405	81	32	18.2137	0.09929	09:30:00	Male	no
1406	151	43	24.2439	0.12637	11:00:00	NA	no
1407	101	41	22.4323	0.11873	10:20:00	Female	no
1408	76	31	21.7192	0.10127	08:50:00	NA	no
1409	96	26	20.8117	0.07805	08:10:00	NA	no
1410	85	38	18.5568	0.13876	12:30:00	Female	no
1411	83	35	25.2595	0.08211	09:50:00	Female	no
1412	89	39	18.5901	0.15091	13:30:00	Female	no
1413	80	41	22.2041	0.12682	09:50:00	Male	no
1414	92	43	23.3355	0.11088	09:57:00	Male	no
1415	90	27	20.5761	0.12185	11:25:00	Female	no
1416	104	31	26.8977	0.1235	13:00:00	Female	no
1417	115	36	17.7999	0.11618	09:00:00	Male	no
1418	85	35	20.8984	0.15649	12:15:00	Male	yes
1419	86	34	21.9363	0.10737	13:45:00	Male	no
1420	74	32	22.5827	0.09149	14:15:00	Female	no
1421	71	40	32.6905	0.07214	13:15:00	Female	no
1422	97	40	33.5938	0.0609	08:45:00	Female	no
1423	95	34	32.05	0.09195	11:45:00	Female	no
1424	85	32	24.1672	0.08778	19:00:00	Male	no
1425	91	37	20.679	0.11956	11:00:00	Female	no
1426	93	39	21.8724	0.08517	10:00:00	Male	no
1427	78	33	34.2936	0.07844	10:40:00	Male	no
1428	77	30	29.7609	0.0663	09:00:00	Female	yes
1429	97	25	22.6757	0.10297	08:15:00	Female	no
1430	94	38	19.1658	0.07607	10:20:00	Female	no
1431	96	38	27.9155	0.06683	16:00:00	Male	no
1432	107	39	21.1927	0.06327	08:00:00	Male	no
1433	94	38	25.1559	0.1295	11:50:00	Female	no
1434	90	35	19.0451	0.13694	18:00:00	Female	yes
1435	91	31	22.1297	0.12233	13:30:00	Female	no
1436	96	35	21.7993	0.11596	15:00:00	Male	no
1437	84	27	23.03	0.1548	09:45:00	Female	no
1438	86	33	24.3046	0.14658	10:30:00	Female	no
1439	88	37	21.303	0.14934	08:45:00	Female	no
1440	91	36	30.4772	0.10688	14:45:00	NA	no
1441	93	32	23.8754	0.09451	08:15:00	Male	no
1442	136	33	20.479	0.20286	13:00:00	NA	no
1443	71	31	19.6072	0.20973	18:20:00	Male	no
1444	84	25	24.2078	0.08212	08:40:00	Male	no
1445	88	33	26.9274	0.06731	14:00:00	Female	no
1446	84	38	20.9042	0.24347	20:10:00	NA	no
1447	87	27	26.0676	0.13049	14:30:00	Female	no
1448	74	34	27.6601	0.10125	08:00:00	Female	no
1449	83	31	23.0198	0.14562	09:30:00	Male	no
1450	88	34	22.5827	0.05749	18:20:00	NA	no
1451	83	31	23.3355	0.10724	14:35:00	Male	no
1452	89	38	25	0.07292	13:00:00	Female	no
1453	81	36	20.3223	0.10785	13:15:00	Female	no
1454	80	35	24.3375	0.10785	08:30:00	Male	no
1455	82	35	19.5717	0.19193	14:25:00	Male	no
1456	95	39	23.5479	0.06088	11:00:00	Male	yes
1457	90	27	35.693	0.07972	13:10:00	Male	yes
1458	103	41	32.0513	0.10383	13:00:00	Male	no
1459	92	29	22.9481	0.13084	19:00:00	NA	no
1460	92	35	22.7732	0.1139	10:30:00	Female	no
1461	84	44	20.2812	0.09924	13:00:00	NA	no
1462	83	37	20.5151	0.06375	12:30:00	Female	no
1463	87	35	27.6817	0.08756	12:30:00	Female	no
1464	85	32	21.6413	0.12896	13:45:00	NA	no
1465	78	33	20.2115	0.12347	13:00:00	NA	no
1466	96	42	30.385	0.0867	08:30:00	Male	no
1467	81	36	21.7993	0.12386	15:00:00	Male	no
1468	93	37	23.2438	0.12183	15:00:00	NA	no
1469	91	39	24.5675	0.17441	14:00:00	NA	no
1470	90	24	21.3578	0.07989	13:30:00	Female	no
1471	96	34	21.2031	0.14289	15:20:00	Male	no
1472	86	34	24.841	0.13378	12:40:00	Male	no
1473	95	38	24.9108	0.12381	08:30:00	Male	no
1474	87	33	20.5693	0.17628	16:45:00	Male	no
1475	84	30	27.1416	0.07828	18:15:00	Male	no
1476	89	35	22.913	0.17371	17:00:00	Female	no
1477	85	31	19.563	0.10274	12:00:00	NA	no
1478	102	34	29.4023	0.05557	10:45:00	NA	no
1479	96	34	42.1875	0.07339	10:30:00	Female	no
1480	80	30	26.7299	0.06746	12:40:00	Female	no
1481	169	27	19.7239	0.15892	17:30:00	Male	no
1482	87	35	18.9036	0.16497	16:15:00	Female	no
1483	135	29	17.7778	0.13167	11:00:00	Female	no
1484	77	42	30.7174	0.11088	15:30:00	Female	no
1485	91	36	22.5981	0.14692	11:30:00	Male	no
1486	82	35	22.3214	0.22104	13:15:00	Female	no
1487	96	36	26.5625	0.10329	11:00:00	Male	no
1488	97	24	22.8329	0.14579	10:00:00	Male	no
1489	92	44	29.0612	0.10174	15:45:00	NA	yes
1490	116	37	34.5429	0.05374	08:00:00	Female	no
1491	87	31	19.972	0.11615	11:30:00	Female	no
1492	96	30	19.8141	0.17074	13:30:00	Female	no
1493	94	35	22.2656	0.1531	08:15:00	Male	no
1494	83	35	23.6244	0.15197	14:20:00	Male	no
1495	90	35	21.6713	0.09854	14:45:00	Female	no
1496	91	26	22.2656	0.17154	11:35:00	Female	no
1497	87	27	19.7759	0.06681	10:15:00	Male	no
1498	117	37	24.3225	0.04612	16:40:00	Male	no
1499	76	30	21.6333	0.11371	16:30:00	Female	no
1500	79	33	29.7576	0.13121	11:50:00	Female	no
1501	76	40	20.5499	0.13623	12:30:00	NA	no
1502	98	35	23.4952	0.15063	11:30:00	Female	no
1503	83	39	27.4589	0.11025	10:00:00	NA	no
1504	96	30	29.903	0.12302	08:50:00	NA	no
1505	84	33	27.9273	0.11042	11:24:00	Female	no
1506	75	30	23.0469	0.07229	11:45:00	Male	no
1507	86	34	26.4463	0.11102	10:40:00	Male	no
1508	89	21	20.6084	0.09898	07:30:00	Female	no
1509	81	30	17.0993	0.11484	09:20:00	Male	no
1510	78	35	19.8347	0.12869	08:03:00	Female	no
1511	99	29	27.1745	0.08788	09:00:00	Male	no
1512	88	37	24.4646	0.10553	09:30:00	Male	no
1513	77	38	21.4533	0.14548	11:40:00	Male	no
1514	84	36	19.5918	0.09	10:30:00	NA	no
1515	90	28	22.5466	0.06278	12:50:00	Male	no
1516	71	30	18.8189	0.08889	13:00:00	Male	no
1517	86	23	19.3348	0.1243	18:35:00	Male	no
1518	96	36	25.462	0.12721	18:05:00	Female	no
1519	81	31	20.1953	0.10428	07:55:00	Female	no
1520	79	27	36.5106	0.05636	10:30:00	Male	no
1521	75	34	28.4082	0.07113	09:02:00	Male	no
1522	89	39	22.571	0.06242	14:45:00	Female	no
1523	86	32	21.3578	0.11158	18:10:00	Female	no
1524	91	33	18.75	0.18681	17:15:00	Female	no
1525	84	40	27.6817	0.18584	17:00:00	Male	yes
1526	88	28	26.6097	0.09838	14:12:00	NA	no
1527	95	41	26.6728	0.09156	12:45:00	NA	no
1528	91	31	24.5675	0.15034	09:30:00	Female	no
1529	90	35	20.9042	0.14858	14:15:00	NA	no
1530	113	35	23.0469	0.14675	13:10:00	NA	no
1531	89	30	22.8659	0.09838	10:00:00	Male	no
1532	86	33	21.4453	0.1558	08:40:00	Female	no
1533	94	25	31.4879	0.07832	10:15:00	NA	no
1534	92	39	26.5731	0.19722	18:15:00	Female	no
1535	93	22	30.8112	0.08173	12:00:00	Male	no
1536	88	42	20.7008	0.10499	11:00:00	Female	no
1537	87	32	21.875	0.14843	09:00:00	Male	no
1538	109	40	20.8611	0.13689	14:30:00	Female	no
1539	80	33	28.9062	0.10035	12:30:00	Female	no
1540	95	32	28.2461	0.12525	13:20:00	NA	no
1541	90	35	21.9899	0.08476	10:00:00	Male	no
1542	93	34	20.2422	0.15536	13:20:00	Female	no
1543	90	33	37.2536	0.08371	11:40:00	NA	no
1544	84	28	23.2812	0.13661	18:00:00	Female	no
1545	94	37	34.9494	0.10648	13:13:00	Male	no
1546	77	26	25.7228	0.07069	10:00:00	Male	no
1547	97	39	21.2963	0.16689	10:50:00	Female	no
1548	76	44	33.3061	0.05715	09:30:00	NA	no
1549	86	39	20.202	0.1549	15:00:00	NA	no
1550	90	27	33.4252	0.09557	10:50:00	Male	no
1551	89	37	26.5338	0.0888	09:25:00	Male	no
1552	91	36	19.2336	0.09533	08:15:00	Male	no
1553	89	38	18.424	0.15637	10:15:00	Male	no
1554	94	29	24.2188	0.11295	10:50:00	Female	no
1555	125	30	23.3726	0.14391	13:41:00	NA	no
1556	218	32	20.9573	0.23938	13:20:00	NA	no
1557	94	43	20.7967	0.1994	12:25:00	Female	no
1558	84	35	29.7265	0.16039	10:40:00	Female	no
1559	84	32	23.1405	0.09098	09:20:00	Male	no
1560	88	29	20.6193	0.10835	13:00:00	Female	no
1561	145	25	19.9184	0.11213	16:00:00	NA	no
1562	85	32	22.9481	0.12256	10:05:00	Female	no
1563	86	32	22.8571	0.27532	12:15:00	Male	yes
1564	73	33	22.46	0.09434	11:50:00	Male	no
1565	99	35	19.7232	0.10493	11:45:00	Male	no
1566	84	38	23.2254	0.15168	12:30:00	Male	yes
1567	92	38	32.3432	0.08021	16:35:00	NA	no
1568	89	33	18.5403	0.09869	09:50:00	Male	no
1569	86	37	24.841	0.09977	15:35:00	Male	no
1570	89	31	22.7204	0.06545	17:30:00	Male	no
1571	83	32	28.7317	0.10388	11:31:00	NA	no
1572	95	33	26.2188	0.08607	12:40:00	Male	no
1573	91	31	19.6886	0.17811	17:55:00	Male	no
1574	97	26	25.7117	0.12216	08:30:00	Male	no
1575	105	39	26.8274	0.18013	09:50:00	Female	no
1576	95	29	18.7852	0.22991	17:10:00	Female	no
1577	89	33	22.4913	0.14812	17:00:00	Male	no
1578	95	38	24.0346	0.09936	10:40:00	Female	no
1579	103	35	29.6427	0.07262	10:45:00	Male	no
1580	82	28	28.8281	0.10388	10:20:00	NA	no
1581	84	41	20.5693	0.11926	12:20:00	Male	no
1582	88	28	30.0433	0.06198	12:25:00	Male	no
1583	77	36	21.1927	0.0939	11:00:00	Female	no
1584	92	28	24.539	0.08085	18:30:00	Male	yes
1585	81	25	37.037	0.08614	13:50:00	Female	no
1586	93	34	24.8591	0.14551	15:15:00	NA	no
1587	93	36	22.0069	0.07681	17:15:00	NA	no
1588	92	37	20.7031	0.12487	10:45:00	Female	yes
1589	90	40	23.2434	0.09648	09:30:00	Male	yes
1590	79	31	21.6963	0.08053	11:30:00	Female	no
1591	90	31	24.6097	0.20118	16:15:00	Female	no
1592	89	33	26.6097	0.20103	15:30:00	Male	no
1593	84	31	20.8611	0.07306	12:00:00	Female	no
1594	101	34	39.9187	0.10744	08:10:00	Male	no
1595	83	27	30.3395	0.07032	08:16:00	Male	no
1596	78	29	21.0077	0.09918	09:45:00	Female	no
1597	93	37	20.984	0.18894	19:55:00	Female	no
1598	90	33	21.875	0.10461	20:20:00	Male	no
1599	77	33	18.937	0.11925	08:15:00	Female	no
1600	95	35	29.7521	0.0947	11:40:00	Male	no
1601	84	36	29.7578	0.10079	09:50:00	Female	no
1602	78	33	25.5296	0.0982	09:37:00	Male	no
1603	87	32	19.3792	0.20875	10:30:00	Male	no
1604	96	39	19.3337	0.13816	16:20:00	Male	no
1605	96	33	21.048	0.0821	13:00:00	Male	no
1606	98	36	24.2767	0.14256	18:20:00	Male	no
1607	92	32	23.5935	0.07701	19:30:00	Male	no
1608	84	33	21.7776	0.10043	18:45:00	Male	no
1609	84	30	19.1953	0.11054	12:30:00	Male	no
1610	94	35	23.8751	0.12548	09:04:00	Male	no
1611	97	35	22.1453	0.10553	16:30:00	Female	no
1612	96	35	34.2058	0.04217	13:30:00	Male	no
1613	95	43	21.6713	0.13308	10:15:00	NA	no
1614	93	28	25.8645	0.12654	16:20:00	NA	no
1615	96	32	23.8751	0.08084	17:45:00	NA	no
1616	93	40	22.4813	0.1223	11:20:00	Female	no
1617	104	36	21.2585	0.09163	10:50:00	Male	no
1618	94	30	20.3223	0.12037	15:05:00	NA	no
1619	83	34	26.4236	0.08029	14:30:00	Male	no
1620	87	27	26.4915	0.09903	14:30:00	Male	no
1621	103	35	21.5645	0.15012	13:45:00	NA	no
1622	91	34	22.7583	0.10134	12:30:00	Female	no
1623	80	37	20.3244	0.08644	13:35:00	Male	yes
1624	77	36	22.8624	0.11269	16:30:00	Male	yes
1625	84	31	20.5693	0.13688	09:30:00	NA	no
1626	92	26	28.4005	0.07554	09:30:00	Female	no
1627	90	39	22.4059	0.10185	17:40:00	Male	no
1628	91	27	29.0174	0.08805	17:00:00	Male	no
1629	87	31	26.0519	0.1341	10:20:00	Male	no
1630	73	32	24.789	0.09008	08:00:00	NA	no
1631	78	33	19.3359	0.13518	08:42:00	Male	no
1632	81	39	20.4294	0.15505	18:45:00	Male	no
1633	102	30	21.4533	0.19599	19:15:00	NA	no
1634	98	37	20.148	0.15409	10:50:00	Female	no
1635	86	37	22.3082	0.15193	10:50:00	NA	no
1636	83	33	18.9619	0.10374	12:55:00	NA	no
1637	84	40	23.8754	0.13344	12:10:00	Female	no
1638	91	31	19.9432	0.08674	13:30:00	Male	no
1639	77	33	21.2031	0.06862	07:10:00	NA	no
1640	110	38	22.3214	0.10455	12:00:00	Male	yes
1641	92	32	21.7192	0.13047	12:15:00	Female	no
1642	80	31	22.2291	0.07803	08:30:00	NA	no
1643	85	32	22.7615	0.1536	10:00:00	Male	no
1644	79	33	29.7521	0.09021	10:25:00	NA	no
1645	141	32	21.7079	0.12003	11:30:00	NA	no
1646	94	34	21.3039	0.08018	11:45:00	Male	no
1647	94	36	24.2424	0.14094	10:00:00	Female	no
1648	108	43	28.0277	0.04899	09:30:00	Male	no
1649	83	29	20.0777	0.10532	13:45:00	Female	no
1650	88	37	20.1956	0.14168	12:00:00	Male	no
1651	85	41	23.0546	0.11889	11:20:00	Male	no
1652	84	38	21.5139	0.13388	15:30:00	Male	no
1653	86	37	22.0622	0.08328	09:15:00	Male	no
1654	82	28	21.1457	0.11963	17:35:00	Male	no
1655	90	32	21.3382	0.13952	10:40:00	Female	no
1656	168	30	21.551	0.1792	07:30:00	NA	no
1657	78	29	18.0373	0.16624	10:35:00	Female	no
1658	91	36	21.6713	0.11894	18:25:00	Female	no
1659	90	35	25.2363	0.18746	13:20:00	Male	no
1660	83	38	23.4586	0.13197	12:15:00	Female	yes
1661	94	30	24.3824	0.12252	15:25:00	Female	no
1662	87	30	21.9671	0.07106	12:00:00	Male	no
1663	99	42	19.9251	0.0956	11:00:00	NA	no
1664	87	33	24.2349	0.10845	09:03:00	Male	no
1665	88	26	38.6891	0.07437	17:00:00	Male	no
1666	93	39	20.7476	0.10477	12:30:00	Female	no
1667	85	41	21.1927	0.08735	12:20:00	Female	no
1668	91	26	16.4121	0.10397	10:20:00	NA	no
1669	90	44	25.7276	0.1296	16:45:00	NA	no
1670	83	35	20.7612	0.12128	14:15:00	Female	no
1671	72	32	21.0321	0.04361	09:14:00	Male	no
1672	92	32	21.4536	0.20319	17:15:00	Female	no
1673	79	35	19.487	0.13865	10:40:00	Male	no
1674	94	39	23.0469	0.11431	19:00:00	Female	no
1675	82	41	22.4913	0.09212	09:30:00	Female	no
1676	89	34	20.4294	0.14795	17:05:00	Female	no
1677	97	35	25.2826	0.09454	16:05:00	Female	no
1678	81	34	20.0155	0.14206	11:20:00	Female	no
1679	92	41	22.5827	0.13708	08:10:00	Male	yes
1680	86	30	18.7109	0.21327	10:30:00	Male	no
1681	92	34	19.2894	0.1682	17:30:00	NA	no
1682	98	31	25.0593	0.0978	17:00:00	Female	no
1683	88	40	25.2163	0.07591	11:00:00	Male	no
1684	88	35	20.5499	0.11813	19:30:00	Male	no
1685	99	39	26.4236	0.12317	11:40:00	Female	no
1686	105	34	26.1719	0.15172	11:18:00	Female	no
1687	87	31	25.1338	0.1318	19:00:00	Female	no
1688	88	38	22.2291	0.10475	12:00:00	Male	no
1689	89	38	34.8651	0.09456	10:45:00	Male	no
1690	95	41	22.6474	0.13894	08:40:00	Male	no
1691	93	27	21.4533	0.13321	10:00:00	Female	no
1692	96	41	21.8871	0.12568	11:20:00	Female	no
1693	97	43	24.8016	0.11512	11:40:00	Male	no
1694	102	23	18.8271	0.07188	11:00:00	Male	no
1695	83	33	28.9341	0.07595	13:00:00	Female	no
1696	90	30	25.0298	0.12622	15:20:00	Male	no
1697	86	44	19.2672	0.13564	13:00:00	Female	no
1698	89	40	19.721	0.10752	14:10:00	NA	no
1699	82	27	23.7118	0.15916	09:30:00	Female	no
1700	85	39	19.7232	0.14093	10:25:00	Female	no
1701	73	28	22.921	0.20655	14:40:00	Female	no
1702	89	26	17.1563	0.13176	14:55:00	Female	no
1703	87	34	22.4996	0.11042	15:00:00	Male	no
1704	72	34	26.5095	0.08668	14:00:00	Female	no
1705	88	34	18.6851	0.16394	18:00:00	Male	no
1706	114	28	20.0796	0.08636	08:15:00	Female	no
1707	92	38	24.9108	0.12393	15:30:00	Female	no
1708	89	33	22.921	0.10637	12:15:00	Male	no
1709	97	31	29.3776	0.15287	09:30:00	Female	no
1710	88	33	18.9802	0.09756	16:35:00	Female	no
1711	80	37	27.0051	0.12701	14:30:00	Female	yes
1712	88	35	20.1951	0.05247	13:00:00	Male	no
1713	88	39	31.6406	0.08473	09:00:00	Male	no
1714	91	27	19.8347	0.1286	16:30:00	Male	no
1715	98	37	24.4898	0.10622	11:45:00	NA	no
1716	86	40	25.5102	0.07082	14:25:00	Female	no
1717	91	27	21.3578	0.09635	09:45:00	Male	no
1718	96	33	21.2585	0.11309	11:00:00	Male	no
1719	89	36	19.1327	0.16734	11:50:00	NA	no
1720	71	34	19.9509	0.12044	08:00:00	NA	no
1721	75	32	16.6531	0.18453	16:00:00	Male	no
1722	91	31	23.4236	0.10232	10:40:00	Male	yes
1723	88	32	22.7244	0.12212	09:35:00	Female	no
1724	92	40	18.6122	0.07955	09:40:00	Male	no
1725	93	38	20.8307	0.15144	13:00:00	Female	no
1726	81	40	20.0796	0.11973	14:15:00	Male	yes
1727	75	31	31.1419	0.05763	09:30:00	Male	no
1728	77	30	22.6757	0.07579	11:30:00	Female	no
1729	73	29	19.257	0.12522	10:45:00	Male	no
1730	98	37	25.6055	0.07391	11:30:00	Male	no
1731	89	27	19.6927	0.12355	15:55:00	Male	no
1732	99	29	30.4498	0.09272	10:00:00	NA	no
1733	95	30	36.5126	0.14971	08:30:00	Female	yes
1734	119	40	27.2874	0.12022	13:10:00	Male	no
1735	79	38	24.0882	0.16154	09:30:00	Female	no
1736	92	40	25.6489	0.08012	09:30:00	Female	no
1737	92	31	25.2493	0.09313	08:00:00	Male	yes
1738	96	27	20.3383	0.05947	11:00:00	Female	no
1739	88	34	18.7783	0.07679	15:45:00	Female	no
1740	94	32	22.2656	0.11533	16:30:00	Male	no
1741	77	28	20.8209	0.17195	18:50:00	Male	yes
1742	87	42	26.8923	0.14767	10:30:00	Male	yes
1743	89	45	19.5965	0.17599	12:45:00	Female	yes
1744	83	35	21.048	0.11499	10:00:00	Female	no
1745	84	31	21.3382	0.13577	10:20:00	Female	no
1746	90	40	28.2828	0.07957	15:30:00	Male	no
1747	83	29	22.9591	0.09167	14:20:00	Male	no
1748	84	38	24.6755	0.10646	11:05:00	Female	no
1749	93	35	23.0469	0.08709	15:00:00	Male	no
1750	99	23	20.7008	0.17016	14:20:00	Male	no
1751	99	35	20.8514	0.08263	12:20:00	Female	no
1752	84	36	25.763	0.13132	11:20:00	Female	no
1753	91	41	28.251	0.09884	09:30:00	Female	no
1754	93	36	22.2041	0.07922	10:00:00	NA	no
1755	85	35	19.7777	0.07779	11:10:00	Female	yes
1756	108	36	25.1532	0.09159	08:15:00	Male	no
1757	105	37	29.3776	0.05285	08:00:00	Male	no
1758	87	27	36.0519	0.05334	08:30:00	Female	no
1759	74	32	26.5731	0.09002	19:00:00	Female	no
1760	71	28	23.1405	0.11474	16:00:00	Female	no
1761	96	30	35.201	0.07006	07:20:00	Male	no
1762	78	32	28.3755	0.07965	14:00:00	Female	no
1763	110	35	25.7117	0.10829	08:00:00	NA	no
1764	86	37	20.7157	0.13315	11:35:00	Male	no
1765	86	35	26.6436	0.13706	10:30:00	Female	yes
1766	82	25	28.7698	0.06105	14:00:00	Male	no
1767	120	43	20.679	0.15396	09:00:00	Male	no
1768	76	26	28.2284	0.06177	09:50:00	Male	no
1769	87	41	25.0399	0.12854	08:10:00	NA	no
1770	88	36	31.0979	0.05312	11:00:00	Female	no
1771	85	24	19.3698	0.0735	15:00:00	Female	no
1772	107	42	26.7394	0.09671	08:00:00	Male	no
1773	85	41	27.993	0.07464	10:00:00	Male	yes
1774	91	36	27.0538	0.0876	12:00:00	Male	no
1775	154	28	36.8704	0.06549	08:30:00	Female	no
1776	96	42	23.3067	0.08584	16:20:00	Male	no
1777	85	38	20.5289	0.09929	10:50:00	Female	no
1778	92	33	18.9388	0.15827	10:00:00	Male	no
1779	93	44	30.6939	0.06968	10:00:00	Female	no
1780	84	34	23.6244	0.12521	12:45:00	Female	no
1781	73	34	29.0006	0.08393	09:30:00	Female	no
1782	86	26	22.231	0.14839	18:50:00	NA	no
1783	83	31	22.0932	0.07399	08:00:00	Female	no
1784	89	36	20.4783	0.25849	18:30:00	Female	no
1785	81	32	24.3824	0.14741	10:15:00	Female	no
1786	80	44	25.5811	0.14206	12:40:00	Female	yes
1787	79	30	23.8281	0.07846	10:00:00	Male	no
1788	88	33	25.3906	0.10203	11:00:00	Male	no
1789	87	34	25.3069	0.06439	11:00:00	Female	no
1790	96	31	25.3444	0.12825	18:20:00	Male	yes
1791	84	30	18.8268	0.13516	12:30:00	Male	no
1792	87	38	17.7154	0.08753	14:00:00	Female	yes
1793	86	37	19.9432	0.09106	13:35:00	Male	yes
1794	89	34	18.5901	0.10684	13:15:00	Male	no
1795	91	34	23.3844	0.17795	09:50:00	Male	no
1796	85	33	29.2421	0.17338	11:05:00	NA	no
1797	95	36	29.2388	0.14768	15:45:00	Female	no
1798	81	34	36.3281	0.09549	13:00:00	Female	yes
1799	92	32	27.7447	0.09885	14:00:00	Female	no
1800	98	29	23.2335	0.06767	11:30:00	Female	no
1801	96	38	28.7347	0.10937	18:40:00	Male	yes
1802	84	33	24.7409	0.07308	15:45:00	Male	no
1803	91	31	20.7612	0.08681	11:40:00	Female	no
1804	92	34	22.7732	0.13047	07:45:00	Male	no
1805	96	35	24.8016	0.07924	13:17:00	Male	no
1806	89	38	24.2188	0.14857	14:20:00	Male	no
1807	82	26	18.3129	0.09591	11:40:00	Female	no
1808	79	34	31.0728	0.07725	14:00:00	NA	no
1809	84	30	27.2392	0.15587	16:00:00	NA	no
1810	91	32	34.0136	0.13107	16:50:00	Male	no
1811	86	36	22.3082	0.10756	13:30:00	Female	no
1812	88	28	19.257	0.13061	11:20:00	Female	no
1813	86	41	26.5021	0.1306	09:00:00	Male	no
1814	79	29	20.1951	0.13501	13:20:00	Male	no
1815	89	36	31.0735	0.09184	09:40:00	Male	no
1816	95	30	21.6128	0.10345	07:30:00	Male	no
1817	102	36	23.8087	0.12353	07:55:00	Female	no
1818	82	37	21.2031	0.13773	08:19:00	Male	no
1819	91	35	24.2123	0.08459	14:50:00	Male	no
1820	90	38	23.1772	0.11086	14:00:00	NA	no
1821	100	30	23.0546	0.10164	15:30:00	Female	no
1822	87	30	24.9108	0.10054	10:00:00	Female	no
1823	87	25	23.6244	0.06888	13:12:00	NA	no
1824	92	42	23.0681	0.20257	12:10:00	Female	no
1825	86	29	24.8889	0.16946	14:00:00	Female	yes
1826	86	35	20.9042	0.05242	13:30:00	Female	no
1827	91	36	22.7204	0.11456	14:00:00	NA	no
1828	76	22	27.0552	0.07668	11:51:00	Male	no
1829	81	35	33.0295	0.08377	14:20:00	Female	no
1830	86	23	35.0862	0.05873	15:30:00	Female	no
1831	91	43	20.8209	0.14498	18:10:00	Female	no
1832	111	41	28.0863	0.12206	12:20:00	Male	no
1833	78	25	33.6712	0.07701	10:35:00	Female	no
1834	100	38	31.2314	0.06316	12:00:00	Female	no
1835	89	30	27.5482	0.06832	15:15:00	Female	no
1836	93	32	21.1553	0.15684	14:30:00	Male	no
1837	81	22	18.7783	0.09142	11:20:00	Female	no
1838	86	38	24.9108	0.09347	13:30:00	Male	yes
1839	88	36	31.1419	0.10805	13:00:00	NA	no
1840	88	40	18.937	0.12728	11:30:00	Female	no
1841	85	33	20.3244	0.21671	16:30:00	Female	yes
1842	97	39	30.0781	0.08017	11:48:00	Male	yes
1843	87	33	20.7008	0.08933	15:00:00	Male	no
1844	73	39	25.6912	0.09678	09:35:00	Male	no
1845	78	36	26.2917	0.13329	08:25:00	Male	no
1846	91	27	22.7732	0.05491	13:00:00	Female	yes
1847	92	39	22.2656	0.1569	09:00:00	Female	no
1848	86	32	22.6757	0.16022	17:35:00	Female	no
1849	82	24	21.2953	0.08077	09:45:00	Male	no
1850	84	30	19.9744	0.12242	16:15:00	NA	no
1851	89	34	23.1834	0.1504	07:50:00	NA	no
1852	91	30	18.3391	0.15307	11:20:00	Male	yes
1853	84	36	19.8178	0.1531	18:15:00	Male	no
1854	92	33	24.0346	0.12225	19:00:00	Male	no
1855	142	34	24.3911	0.17891	16:20:00	NA	no
1856	75	23	26.3656	0.10198	08:00:00	Male	no
1857	72	32	24.8016	0.0957	08:30:00	Male	no
1858	70	37	19.3772	0.07163	08:00:00	Female	no
1859	76	37	20.9868	0.1232	08:50:00	Male	no
1860	78	28	21.7181	0.07623	16:34:00	Female	no
1861	84	31	18.5568	0.11699	12:00:00	Female	no
1862	70	35	20.0692	0.08058	11:00:00	Male	no
1863	106	39	41.1387	0.05337	08:15:00	Female	no
1864	107	26	22.3863	0.19551	14:30:00	Male	no
1865	72	28	21.2654	0.14523	15:10:00	Female	no
1866	87	29	22.4323	0.09855	08:06:00	NA	no
1867	96	33	20.8209	0.17035	11:00:00	Female	no
1868	85	38	23.5294	0.16928	13:25:00	Female	no
1869	81	31	27.5052	0.09359	12:25:00	Male	no
1870	84	42	23.5078	0.10451	16:06:00	NA	no
1871	94	38	28.4082	0.07935	09:40:00	NA	no
1872	98	25	34.0136	0.07019	11:45:00	Female	no
1873	84	34	27.4506	0.17072	11:45:00	Female	no
1874	71	38	21.9899	0.15946	08:25:00	Female	no
1875	89	37	26.9896	0.14812	14:20:00	Female	no
1876	91	28	28.306	0.09046	15:30:00	Female	no
1877	84	37	21.8724	0.1659	17:45:00	Male	no
1878	73	25	26.5021	0.09158	09:40:00	Female	no
1879	90	37	23.4236	0.09102	10:30:00	NA	yes
1880	94	29	22.3214	0.19504	18:30:00	Male	yes
1881	75	34	33.1571	0.07049	08:45:00	Male	no
1882	76	39	20.0692	0.17923	15:00:00	Female	yes
1883	115	42	29.2421	0.06753	09:30:00	Male	no
1884	78	30	18.821	0.11485	10:57:00	Male	no
1885	84	32	19.5965	0.08694	09:00:00	Male	no
1886	78	30	33.3465	0.07851	15:00:00	Male	no
1887	86	28	21.3578	0.14543	10:00:00	Male	no
1888	84	38	31.2314	0.13945	13:33:00	Male	no
1889	92	41	24.677	0.13944	11:30:00	Male	no
1890	88	36	21.2585	0.13698	13:20:00	Female	no
1891	151	34	20.4152	0.24476	13:15:00	NA	no
1892	85	31	23.5294	0.08921	17:00:00	Female	no
1893	84	35	22.4323	0.1497	10:30:00	Female	no
1894	90	44	28.0816	0.06687	09:30:00	Female	no
1895	83	38	26.3465	0.11678	10:30:00	Male	no
1896	117	27	21.2379	0.11031	12:40:00	Male	no
1897	71	36	43.6629	0.06355	09:00:00	Female	no
1898	90	35	23.9361	0.06551	10:40:00	Female	no
1899	81	34	22.2063	0.09964	12:30:00	Male	yes
1900	95	33	22.7732	0.10604	13:30:00	Female	no
1901	70	35	21.6333	0.15115	17:30:00	Female	no
1902	82	31	22.3569	0.0524	09:10:00	Male	no
1903	90	29	35.3462	0.10455	11:20:00	NA	no
1904	90	29	29.0659	0.07348	08:40:00	Female	no
1905	86	32	24.7252	0.07371	12:30:00	Female	no
1906	87	30	21.875	0.11816	16:15:00	Male	no
1907	91	34	18.8189	0.11604	10:45:00	Male	no
1908	81	27	23.3355	0.16499	11:15:00	Male	no
1909	92	36	24.977	0.13164	14:00:00	Female	no
1910	90	38	20.7008	0.1427	09:50:00	Male	no
1911	96	37	20.4152	0.12925	11:10:00	Female	no
1912	95	39	18.8189	0.11938	08:25:00	Female	yes
1913	88	43	22.4813	0.09026	11:35:00	Female	yes
1914	85	33	32.8778	0.0742	08:45:00	Male	no
1915	82	33	22.7583	0.14196	19:50:00	Female	no
1916	92	40	19.2653	0.17259	14:20:00	Male	no
1917	70	41	22.3863	0.11685	17:15:00	Female	no
1918	84	38	28.2284	0.06197	10:50:00	Female	no
1919	91	24	30.5601	0.05979	09:00:00	NA	no
1920	92	41	21.6041	0.09484	07:40:00	NA	yes
1921	89	26	19.1512	0.13484	09:00:00	Female	yes
1922	101	33	21.551	0.15325	14:15:00	NA	no
1923	92	35	22.68	0.10275	10:20:00	NA	no
1924	88	31	20.9573	0.20069	11:40:00	Female	yes
1925	96	36	27.8852	0.14967	13:30:00	Female	no
1926	90	29	21.0938	0.09603	09:05:00	Female	no
1927	82	34	19.3625	0.10835	12:00:00	Female	yes
1928	83	29	20.2865	0.10183	10:00:00	Male	no
1929	94	38	27.5482	0.12374	13:50:00	Female	no
1930	89	33	22.8625	0.14501	10:30:00	NA	no
1931	74	31	24.8016	0.12105	13:00:00	Female	yes
1932	90	32	28.9811	0.14788	15:30:00	NA	no
1933	78	28	31.8459	0.09057	10:00:00	Female	no
1934	83	33	21.2031	0.13522	10:15:00	Male	no
1935	79	35	18.5568	0.09041	11:10:00	NA	no
1936	91	45	25.9701	0.05977	11:50:00	NA	yes
1937	99	38	21.7181	0.14139	12:00:00	Male	yes
1938	100	38	25.0135	0.0473	07:45:00	NA	no
1939	94	34	21.5019	0.09596	08:15:00	NA	no
1940	86	36	20.5693	0.1215	10:00:00	Male	no
1941	91	40	28.2284	0.10685	10:35:00	NA	no
1942	86	34	20.4491	0.07241	08:00:00	NA	no
1943	77	33	24.1522	0.15461	17:25:00	Female	no
1944	74	34	25.6544	0.12904	08:42:00	Female	no
1945	80	38	20.7897	0.10887	11:54:00	Male	no
1946	81	41	18.6851	0.0542	08:15:00	Male	no
1947	85	37	20.5693	0.09381	11:00:00	Female	no
1948	97	39	27.4756	0.0787	11:00:00	Male	yes
1949	90	27	18.5911	0.1405	10:50:00	Female	no
1950	78	34	18.3768	0.16278	09:00:00	Female	no
1951	87	40	28.3447	0.11107	09:30:00	Male	yes
1952	99	36	27.9904	0.07565	08:32:00	NA	no
1953	85	40	20.0773	0.18563	11:30:00	Female	no
1954	76	34	28.1147	0.06129	10:05:00	Female	no
1955	88	40	19.0677	0.08479	10:45:00	Male	yes
1956	87	34	24.7405	0.09234	10:15:00	NA	no
1957	82	41	18.3655	0.09508	12:40:00	Male	no
1958	101	34	21.3593	0.09522	10:40:00	Male	no
1959	83	26	24.5363	0.08618	09:50:00	Male	no
1960	89	32	25.5937	0.13945	11:00:00	Female	no
1961	91	30	20.5875	0.08815	16:25:00	Male	no
1962	86	34	21.7993	0.13214	13:35:00	Male	no
1963	89	39	22.5306	0.12233	10:40:00	Female	no
1964	93	23	22.4913	0.10251	14:00:00	Female	no
1965	90	33	22.1003	0.20193	14:15:00	Female	no
1966	91	40	25	0.10132	16:25:00	NA	yes
1967	70	38	19.3698	0.13148	13:30:00	Female	no
1968	94	33	30.0781	0.10195	18:50:00	Male	no
1969	76	30	20.4688	0.12781	08:00:00	Female	no
1970	72	32	18.2115	0.13942	10:30:00	NA	no
1971	85	28	18.5901	0.17068	13:00:00	Female	no
1972	82	33	24.6094	0.0976	14:00:00	Male	no
1973	102	30	26.6097	0.08198	17:30:00	Male	no
1974	144	27	24.4956	0.13827	15:15:00	NA	no
1975	102	37	21.5139	0.21936	11:00:00	Male	no
1976	81	36	23.5078	0.05837	08:30:00	NA	no
1977	94	23	18.1662	0.11907	18:00:00	Female	no
1978	94	30	27.9155	0.08351	12:30:00	NA	no
1979	110	40	19.1327	0.16999	15:00:00	Male	yes
1980	101	37	20.5688	0.16945	09:20:00	Female	no
1981	103	36	29.3444	0.14429	10:30:00	Male	no
1982	74	35	22.4059	0.05184	09:50:00	Male	no
1983	159	32	41.5225	0.04254	17:20:00	NA	no
1984	84	38	20.202	0.10302	08:00:00	NA	no
1985	83	37	23.634	0.07062	09:00:00	Male	no
1986	74	33	23.5294	0.06973	10:00:00	Male	no
1987	107	35	20.3244	0.07868	12:30:00	Male	no
1988	94	37	20.7031	0.07286	09:45:00	Male	yes
1989	86	36	27.2392	0.05747	08:30:00	Female	no
1990	82	40	27.5482	0.07517	13:00:00	Male	yes
1991	83	29	19.1327	0.09215	09:00:00	Male	yes
1992	96	32	24.9108	0.09049	12:40:00	NA	no
1993	95	36	22.8625	0.15099	14:00:00	Female	no
1994	77	37	24.1633	0.06604	15:30:00	Male	no
1995	77	24	21.1073	0.08	16:00:00	Male	no
1996	85	36	24.6097	0.15276	14:00:00	NA	no
1997	92	33	20.0474	0.14448	13:30:00	Female	no
1998	88	42	20.3244	0.12979	13:00:00	Male	yes
1999	115	30	21.2658	0.09277	10:30:00	Male	no
[truncated: 520 more rows]
